# Supplementary material for: Bis(4-fluoro­benz­yl-κC)bis­(3-methyl­sulfanyl-1,2,4-thia­diazole-5-thiol­ato-κ2 N 4,S 5)tin(IV)
Source: Acta Crystallogr Sect E Struct Rep Online. 2011 Nov 9;67(Pt 12):m1735. doi: 10.1107/S1600536811046654 (PMC3238646; doi:10.1107/S1600536811046654)
Supplement: Supplementary file 1 [file e-67-m1735-sup1.cif]

##############################################################################
#                                                                            #
# This CIF contains the data in a paper accepted for publication in          #
# Acta Crystallographica Section E. It conforms to the requirements of       #
# Notes for Authors for Acta Crystallographica Section E, and has been       #
# peer reviewed under the auspices of the IUCr Commission on Journals.       #
#                                                                            #
# Full details of the Crystallographic Information File format               #
# are given in the paper "The Crystallographic Information File (CIF):       #
# a New Standard Archive File for Crystallography" by S. R. Hall, F. H.      #
# Allen and I. D. Brown [Acta Cryst. (1991), A47, 655-685].                  #
#                                                                            #
# The current version of the core CIF dictionary is obtainable from          #
# ftp://ftp.iucr.org/pub/cif_core.dic.                                       #
#                                                                            #
# Software is freely available for graphical display of the structure(s)     #
# in this CIF. For information consult the CIF software page                 #
# http://www.iucr.org/resources/cif/software.                                #
#                                                                            #
# This file may be used for bona fide research purposes within the           #
# scientific community so long as proper attribution is given to the journal # 
# article from which it was obtained.                                        #
#                                                                            #
##############################################################################
data_I
_audit_creation_method     SHELXL-97
_chemical_name_systematic
;
Bis(4-fluorobenzyl-\k<i>C</i>)bis(3-methylsulfanyl-1,2,4-thiadiazole-5-
thiolato-\k^2^<i>N</i>^4^,<i>S</i>^5^)tin(IV)
;
_chemical_name_common     ?
_chemical_formula_moiety     'C20 H18 F2 N4 S6 Sn'
_chemical_formula_sum     'C20 H18 F2 N4 S6 Sn'
_chemical_formula_iupac     '[Sn (C7 H6 F)2 (C3 H3 N2 S3)2]'
_chemical_formula_weight     663.43
_chemical_melting_point     ?
_symmetry_cell_setting     monoclinic
_symmetry_space_group_name_H-M     'C 2/c'
_symmetry_space_group_name_Hall     '-C 2yc'
loop_
    _symmetry_equiv_pos_as_xyz
    'x, y, z'
    '-x, y, -z+1/2'
    'x+1/2, y+1/2, z'
    '-x+1/2, y+1/2, -z+1/2'
    '-x, -y, -z'
    'x, -y, z-1/2'
    '-x+1/2, -y+1/2, -z'
    'x+1/2, -y+1/2, z-1/2'
_cell_length_a     13.9011(14)
_cell_length_b     17.769(2)
_cell_length_c     10.7120(10)
_cell_angle_alpha     90.00
_cell_angle_beta     104.081(2)
_cell_angle_gamma     90.00
_cell_volume     2566.4(5)
_cell_formula_units_Z     4
_cell_measurement_reflns_used     4420
_cell_measurement_theta_min     2.4495
_cell_measurement_theta_max     28.222
_cell_measurement_temperature     298(2)
_exptl_crystal_description     block
_exptl_crystal_colour     colourless
_exptl_crystal_size_max     0.46
_exptl_crystal_size_mid     0.32
_exptl_crystal_size_min     0.22
_exptl_crystal_density_diffrn     1.717
_exptl_crystal_density_meas     ?
_exptl_crystal_density_method     'not measured'
_exptl_crystal_F_000     1320
_exptl_absorpt_coefficient_mu     1.516
_exptl_absorpt_correction_type     multi-scan
_exptl_absorpt_process_details     '(SADABS; Bruker, 2001)'
_exptl_absorpt_correction_T_min     0.5423
_exptl_absorpt_correction_T_max     0.7315
_exptl_special_details
;
;
_diffrn_ambient_temperature     298(2)
_diffrn_radiation_type     MoK\a
_diffrn_radiation_wavelength     0.71073
_diffrn_radiation_source     'fine-focus sealed tube'
_diffrn_radiation_monochromator     graphite
_diffrn_measurement_device_type     'Bruker SMART 1000 CCD area-detector'
_diffrn_measurement_method     '\f and \w scans'
_diffrn_detector_area_resol_mean     ?
_diffrn_reflns_number     6371
_diffrn_reflns_av_R_equivalents     0.0245
_diffrn_reflns_av_sigmaI/netI     0.0242
_diffrn_reflns_theta_min     1.90
_diffrn_reflns_theta_max     25.02
_diffrn_reflns_theta_full     25.02
_diffrn_measured_fraction_theta_max     0.998
_diffrn_measured_fraction_theta_full     0.998
_diffrn_reflns_limit_h_min     -16
_diffrn_reflns_limit_h_max     16
_diffrn_reflns_limit_k_min     -21
_diffrn_reflns_limit_k_max     15
_diffrn_reflns_limit_l_min     -12
_diffrn_reflns_limit_l_max     12
_diffrn_standards_number     ?
_diffrn_standards_interval_count     ?
_diffrn_standards_interval_time     ?
_diffrn_standards_decay_%     ?
_refine_special_details
;
Refinement of <i>F</i>^2^ against ALL reflections. The weighted <i>R</i>-factor
<i>wR</i> and goodness of fit <i>S</i> are based on <i>F</i>^2^, conventional
<i>R</i>-factors <i>R</i> are based on <i>F</i>, with <i>F</i> set to zero for
negative <i>F</i>^2^. The threshold expression of <i>F</i>^2^ >
\s(<i>F</i>^2^) is used only for calculating <i>R</i>-factors(gt) <i>etc</i>.
and is not relevant to the choice of reflections for refinement.
<i>R</i>-factors based on <i>F</i>^2^ are statistically about twice as large
as those based on <i>F</i>, and <i>R</i>- factors based on ALL data will be
even larger.
;
_reflns_number_total     2269
_reflns_number_gt     2032
_reflns_threshold_expression     I>2sigma(I)
_refine_ls_structure_factor_coef     Fsqd
_refine_ls_matrix_type     full
_refine_ls_R_factor_all     0.0311
_refine_ls_R_factor_gt     0.0250
_refine_ls_wR_factor_gt     0.0632
_refine_ls_wR_factor_ref     0.0702
_refine_ls_goodness_of_fit_ref     1.147
_refine_ls_restrained_S_all     1.147
_refine_ls_number_reflns     2269
_refine_ls_number_parameters     151
_refine_ls_number_restraints     0
_refine_ls_hydrogen_treatment     constr
_refine_ls_weighting_scheme     calc
_refine_ls_weighting_details
         'calc w=1/[\s^2^(Fo^2^)+(0.0343P)^2^+2.4296P] where P=(Fo^2^+2Fc^2^)/3'
_atom_sites_solution_hydrogens     geom
_atom_sites_solution_primary     direct
_atom_sites_solution_secondary     difmap
_refine_ls_shift/su_max     0.002
_refine_ls_shift/su_mean     0.000
_refine_diff_density_max     0.386
_refine_diff_density_min     -0.545
_refine_ls_extinction_method     none
_refine_ls_extinction_coef     ?
loop_
    _atom_type_symbol
    _atom_type_description
    _atom_type_scat_dispersion_real
    _atom_type_scat_dispersion_imag
    _atom_type_scat_source
    'C' 'C' 0.0033 0.0016
                         'International Tables Vol C Tables 4.2.6.8 and 6.1.1.4'
    'H' 'H' 0.0000 0.0000
                         'International Tables Vol C Tables 4.2.6.8 and 6.1.1.4'
    'N' 'N' 0.0061 0.0033
                         'International Tables Vol C Tables 4.2.6.8 and 6.1.1.4'
    'F' 'F' 0.0171 0.0103
                         'International Tables Vol C Tables 4.2.6.8 and 6.1.1.4'
    'S' 'S' 0.1246 0.1234
                         'International Tables Vol C Tables 4.2.6.8 and 6.1.1.4'
    'Sn' 'Sn' -0.6537 1.4246
                         'International Tables Vol C Tables 4.2.6.8 and 6.1.1.4'
_computing_data_collection     'SMART (Bruker, 2007)'
_computing_cell_refinement     'SAINT (Bruker, 2007)'
_computing_data_reduction     'SAINT (Bruker, 2007)'
_computing_structure_solution     'SHELXTL (Sheldrick, 2008)'
_computing_structure_refinement     'SHELXTL (Sheldrick, 2008)'
_computing_molecular_graphics     'SHELXTL (Sheldrick, 2008)'
_computing_publication_material     'SHELXTL (Sheldrick, 2008)'
loop_
    _atom_site_type_symbol
    _atom_site_label
    _atom_site_fract_x
    _atom_site_fract_y
    _atom_site_fract_z
    _atom_site_U_iso_or_equiv
    _atom_site_adp_type
    _atom_site_calc_flag
    _atom_site_refinement_flags
    _atom_site_occupancy
    _atom_site_symmetry_multiplicity
    _atom_site_disorder_assembly
    _atom_site_disorder_group
    Sn Sn1 0.5000 0.655810(14) 0.2500 0.03453(11) Uani d S 1 2 . .
    S S1 0.62395(8) 0.59377(6) -0.11579(9) 0.0675(3) Uani d . 1 1 . .
    S S2 0.56268(6) 0.55499(4) 0.13199(7) 0.0467(2) Uani d . 1 1 . .
    S S3 0.61389(9) 0.82296(6) -0.08129(10) 0.0711(3) Uani d . 1 1 . .
    F F1 0.9231(2) 0.50566(15) 0.6055(3) 0.1095(10) Uani d . 1 1 . .
    N N1 0.58816(19) 0.69118(15) 0.0366(2) 0.0437(6) Uani d . 1 1 . .
    N N2 0.6347(3) 0.6831(2) -0.1563(3) 0.0681(9) Uani d . 1 1 . .
    C C1 0.5912(2) 0.61779(18) 0.0233(3) 0.0426(7) Uani d . 1 1 . .
    C C2 0.6129(3) 0.7252(2) -0.0662(3) 0.0530(8) Uani d . 1 1 . .
    C C3 0.6074(3) 0.8515(2) 0.0764(4) 0.0667(10) Uani d . 1 1 . .
    H H3A 0.5470 0.8332 0.0936 0.100 Uiso calc R 1 1 . .
    H H3B 0.6088 0.9055 0.0815 0.100 Uiso calc R 1 1 . .
    H H3C 0.6631 0.8313 0.1387 0.100 Uiso calc R 1 1 . .
    C C4 0.6259(2) 0.71003(17) 0.3750(3) 0.0458(7) Uani d . 1 1 . .
    H H4A 0.6534 0.7464 0.3259 0.055 Uiso calc R 1 1 . .
    H H4B 0.6041 0.7370 0.4420 0.055 Uiso calc R 1 1 . .
    C C5 0.7043(2) 0.65510(15) 0.4355(3) 0.0360(6) Uani d . 1 1 . .
    C C6 0.7802(2) 0.6374(2) 0.3788(3) 0.0548(8) Uani d . 1 1 . .
    H H6 0.7821 0.6599 0.3011 0.066 Uiso calc R 1 1 . .
    C C7 0.8538(3) 0.5867(3) 0.4351(4) 0.0715(12) Uani d . 1 1 . .
    H H7 0.9050 0.5751 0.3964 0.086 Uiso calc R 1 1 . .
    C C8 0.8491(3) 0.5543(2) 0.5482(4) 0.0655(10) Uani d . 1 1 . .
    C C9 0.7749(3) 0.5691(2) 0.6068(4) 0.0612(9) Uani d . 1 1 . .
    H H9 0.7729 0.5454 0.6836 0.073 Uiso calc R 1 1 . .
    C C10 0.7031(2) 0.6196(2) 0.5500(3) 0.0494(8) Uani d . 1 1 . .
    H H10 0.6522 0.6304 0.5897 0.059 Uiso calc R 1 1 . .
loop_
    _atom_site_aniso_label
    _atom_site_aniso_U_11
    _atom_site_aniso_U_22
    _atom_site_aniso_U_33
    _atom_site_aniso_U_12
    _atom_site_aniso_U_13
    _atom_site_aniso_U_23
    Sn1 0.03463(17) 0.03564(17) 0.03042(17) 0.000 0.00231(11) 0.000
    S1 0.0884(7) 0.0725(6) 0.0532(5) -0.0119(5) 0.0395(5) -0.0207(5)
    S2 0.0602(5) 0.0405(4) 0.0424(4) -0.0011(3) 0.0183(4) -0.0062(3)
    S3 0.0963(8) 0.0655(6) 0.0573(6) -0.0062(5) 0.0300(6) 0.0142(5)
    F1 0.0829(18) 0.0850(17) 0.133(2) 0.0367(14) -0.0270(16) -0.0129(17)
    N1 0.0481(15) 0.0487(15) 0.0385(14) -0.0042(12) 0.0190(12) -0.0013(11)
    N2 0.084(2) 0.081(2) 0.0493(18) -0.0115(19) 0.0362(17) -0.0060(16)
    C1 0.0450(17) 0.0514(19) 0.0333(16) -0.0034(14) 0.0133(13) -0.0074(13)
    C2 0.0525(19) 0.062(2) 0.0479(19) -0.0058(16) 0.0188(16) 0.0016(16)
    C3 0.084(3) 0.051(2) 0.067(3) -0.0025(19) 0.021(2) 0.0029(17)
    C4 0.0427(17) 0.0433(17) 0.0462(18) -0.0074(13) 0.0006(14) -0.0081(14)
    C5 0.0308(14) 0.0436(16) 0.0310(15) -0.0080(11) 0.0027(11) -0.0080(12)
    C6 0.0418(18) 0.081(2) 0.0431(18) -0.0046(17) 0.0131(15) -0.0049(17)
    C7 0.041(2) 0.097(3) 0.075(3) 0.0132(19) 0.0120(19) -0.026(2)
    C8 0.051(2) 0.056(2) 0.076(3) 0.0100(17) -0.0116(19) -0.0126(19)
    C9 0.059(2) 0.066(2) 0.050(2) -0.0059(18) -0.0021(17) 0.0096(17)
    C10 0.0416(17) 0.068(2) 0.0384(17) -0.0042(15) 0.0087(14) -0.0011(15)
_geom_special_details
;
All e.s.d.'s (except the e.s.d. in the dihedral angle between two l.s. planes)
are estimated using the full covariance matrix. The cell e.s.d.'s are taken
into account individually in the estimation of e.s.d.'s in distances, angles
and torsion angles; correlations between e.s.d.'s in cell parameters are only
used when they are defined by crystal symmetry. An approximate (isotropic)
treatment of cell e.s.d.'s is used for estimating e.s.d.'s involving l.s.
planes.
;
loop_
    _geom_bond_atom_site_label_1
    _geom_bond_atom_site_label_2
    _geom_bond_site_symmetry_2
    _geom_bond_distance
    _geom_bond_publ_flag
    Sn1 C4 . 2.155(3) y
    Sn1 C4 2_655 2.155(3) ?
    Sn1 S2 2_655 2.4703(8) ?
    Sn1 S2 . 2.4703(8) y
    Sn1 N1 . 2.913(3) y
    S1 N2 . 1.663(4) ?
    S1 C1 . 1.715(3) ?
    S2 C1 . 1.727(3) ?
    S3 C2 . 1.745(4) ?
    S3 C3 . 1.786(4) ?
    F1 C8 . 1.370(4) ?
    N1 C1 . 1.314(4) ?
    N1 C2 . 1.371(4) ?
    N2 C2 . 1.313(4) ?
    C3 H3A . 0.9600 ?
    C3 H3B . 0.9600 ?
    C3 H3C . 0.9600 ?
    C4 C5 . 1.489(4) ?
    C4 H4A . 0.9700 ?
    C4 H4B . 0.9700 ?
    C5 C6 . 1.376(4) ?
    C5 C10 . 1.383(4) ?
    C6 C7 . 1.387(5) ?
    C6 H6 . 0.9300 ?
    C7 C8 . 1.356(6) ?
    C7 H7 . 0.9300 ?
    C8 C9 . 1.357(6) ?
    C9 C10 . 1.370(5) ?
    C9 H9 . 0.9300 ?
    C10 H10 . 0.9300 ?
loop_
    _geom_angle_atom_site_label_1
    _geom_angle_atom_site_label_2
    _geom_angle_atom_site_label_3
    _geom_angle_site_symmetry_1
    _geom_angle_site_symmetry_3
    _geom_angle
    _geom_angle_publ_flag
    C4 Sn1 C4 . 2_655 126.88(17) ?
    C4 Sn1 S2 . 2_655 109.90(9) ?
    C4 Sn1 S2 2_655 2_655 107.95(9) ?
    C4 Sn1 S2 . . 107.95(9) ?
    C4 Sn1 S2 2_655 . 109.90(9) ?
    S2 Sn1 S2 2_655 . 87.03(4) ?
    N2 S1 C1 . . 92.81(15) ?
    C1 S2 Sn1 . . 92.51(10) ?
    C2 S3 C3 . . 101.08(16) ?
    C1 N1 C2 . . 109.2(2) ?
    C2 N2 S1 . . 107.4(2) ?
    N1 C1 S1 . . 111.3(2) ?
    N1 C1 S2 . . 123.4(2) ?
    S1 C1 S2 . . 125.31(19) ?
    N2 C2 N1 . . 119.2(3) ?
    N2 C2 S3 . . 119.3(3) ?
    N1 C2 S3 . . 121.5(2) ?
    S3 C3 H3A . . 109.5 ?
    S3 C3 H3B . . 109.5 ?
    H3A C3 H3B . . 109.5 ?
    S3 C3 H3C . . 109.5 ?
    H3A C3 H3C . . 109.5 ?
    H3B C3 H3C . . 109.5 ?
    C5 C4 Sn1 . . 112.03(19) ?
    C5 C4 H4A . . 109.2 ?
    Sn1 C4 H4A . . 109.2 ?
    C5 C4 H4B . . 109.2 ?
    Sn1 C4 H4B . . 109.2 ?
    H4A C4 H4B . . 107.9 ?
    C6 C5 C10 . . 117.6(3) ?
    C6 C5 C4 . . 121.1(3) ?
    C10 C5 C4 . . 121.3(3) ?
    C5 C6 C7 . . 121.3(3) ?
    C5 C6 H6 . . 119.3 ?
    C7 C6 H6 . . 119.3 ?
    C8 C7 C6 . . 118.3(3) ?
    C8 C7 H7 . . 120.9 ?
    C6 C7 H7 . . 120.9 ?
    C7 C8 C9 . . 122.5(3) ?
    C7 C8 F1 . . 118.3(4) ?
    C9 C8 F1 . . 119.1(4) ?
    C8 C9 C10 . . 118.4(3) ?
    C8 C9 H9 . . 120.8 ?
    C10 C9 H9 . . 120.8 ?
    C9 C10 C5 . . 121.9(3) ?
    C9 C10 H10 . . 119.1 ?
    C5 C10 H10 . . 119.1 ?
data_global
_journal_date_recd_electronic     2011-11-02
_journal_date_accepted     2011-11-05
_journal_name_full     'Acta Crystallographica, Section E'
_journal_year     2011
_journal_volume     67
_journal_issue     12
_journal_page_first     m1735
_journal_page_last     m1735
_journal_paper_category     QM
_journal_coeditor_code     XU5378
_publ_contact_author_name     'Prof. Ai-Xia Deng'
_publ_contact_author_address
;
   College of Materials Science and Engineering
  Liaocheng University
  Shandong 252059
  People's Republic of China
;
_publ_contact_author_email     dengaixia@lcu.edu.cn
_publ_contact_author_fax     ?
_publ_contact_author_phone     '86 635 8539612'
_publ_section_title
;\
Bis(4-fluorobenzyl)bis(3-methylsulfanyl-1,2,4-thiadiazole-5-\
thiolato-\k^2^<i>N</i>^4^,<i>S</i>^5^)tin(IV)
;
loop_
    _publ_author_name
    _publ_author_address
    'Ai-Xia Deng'
;
  College of Materials Science and Engineering
  Liaocheng University
  Shandong 252059
  People's Republic of China
;
    'Qian Xie'
;
  College of Materials Science and Engineering
  Liaocheng University
  Shandong 252059
  People's Republic of China
;
    'Mou-Yong Teng'
;
  College of Materials Science and Engineering
  Liaocheng University
  Shandong 252059
  People's Republic of China
;
    'Guo-Jia Fu'
;
  College of Chemistry and Chemical Engineering
  Liaocheng University
  Shandong 252059
  People's Republic of China
;
