# Supplementary material for: Bis(4-fluoro­benz­yl-κC)bis­(3-methyl­sulfanyl-1,2,4-thia­diazole-5-thiol­ato-κ2 N 4,S 5)tin(IV)
Source: Acta Crystallogr Sect E Struct Rep Online. 2011 Nov 9;67(Pt 12):m1735. doi: 10.1107/S1600536811046654 (PMC3238646; doi:10.1107/S1600536811046654)
Supplement: Supplementary file 2 [file e-67-m1735-Isup2.hkl]

# 
# h,k,l, Fc-squared, Fo-squared, sigma(Fo-squared) and status flag 
# 
data_I
_shelx_title ' 090513e                in C2/c' 
_shelx_refln_list_code          4 
_shelx_F_calc_maximum      460.94 
_exptl_crystal_F_000      1320.00 
_reflns_d_resolution_high  0.8403 
 
loop_ 
 _symmetry_equiv_pos_as_xyz 
 'x, y, z' 
 '-x, y, -z+1/2' 
 'x+1/2, y+1/2, z' 
 '-x+1/2, y+1/2, -z+1/2' 
 '-x, -y, -z' 
 'x, -y, z-1/2' 
 '-x+1/2, -y+1/2, -z' 
 'x+1/2, -y+1/2, z-1/2' 
 
_cell_length_a    13.9011 
_cell_length_b    17.7689 
_cell_length_c    10.7120 
_cell_angle_alpha  90.000 
_cell_angle_beta  104.081 
_cell_angle_gamma  90.000 
 
_shelx_F_squared_multiplier     1.000 
 
loop_ 
 _refln_index_h 
 _refln_index_k 
 _refln_index_l 
 _refln_F_squared_calc 
 _refln_F_squared_meas 
 _refln_F_squared_sigma 
 _refln_observed_status 
   2   0   0    34669.39    30826.78    649.10 o 
   4   0   0    36843.61    35118.34    435.43 o 
   6   0   0      320.67      558.91     40.30 o 
   8   0   0    22425.87    22064.96    433.45 o 
  10   0   0    11640.81    11406.23    274.15 o 
  12   0   0      642.02      577.44     68.91 o 
  14   0   0     5549.52     5826.56    213.03 o 
   1   1   0    31885.39    26517.64   2203.65 o 
   3   1   0    16726.92    16863.77    171.16 o 
   5   1   0     2332.11     2270.47     46.77 o 
   7   1   0     1789.23     1751.88     42.42 o 
   9   1   0     1252.99     1260.85    104.37 o 
  11   1   0     1650.88     1703.13     97.79 o 
  13   1   0      135.33      114.77     33.63 o 
  15   1   0     1880.09     1736.62     85.34 o 
   0   2   0     2590.56     3055.31     63.26 o 
   2   2   0      606.81      646.46     14.38 o 
   4   2   0      559.16      657.62     16.82 o 
   6   2   0     5424.63     5244.08    106.30 o 
   8   2   0    13461.38    13422.60    168.41 o 
  10   2   0     6680.59     6663.73    135.44 o 
  12   2   0       31.27       25.03     25.81 o 
  14   2   0       19.59       34.66     32.10 o 
   1   3   0    49696.18    46263.34   1075.27 o 
   3   3   0     8222.44     7964.27    108.88 o 
   5   3   0    20544.34    19308.33    185.41 o 
   7   3   0    10886.31    10621.25    137.07 o 
   9   3   0     8382.21     8417.99    124.05 o 
  11   3   0     7264.62     7164.32    150.37 o 
  13   3   0     3240.01     3101.48    130.76 o 
  15   3   0     2043.32     1905.20     87.72 o 
   0   4   0    82753.71    73681.02    883.33 o 
   2   4   0       82.32       81.63     12.68 o 
   4   4   0     6278.12     6767.21     75.06 o 
   6   4   0    10628.94    11055.63    118.91 o 
   8   4   0    11251.14    11027.77    146.94 o 
  10   4   0     7599.49     7721.52    153.57 o 
  12   4   0      322.46      355.27     33.24 o 
  14   4   0     1447.53     1281.60     69.03 o 
   1   5   0     2775.11     2723.90     35.43 o 
   3   5   0      762.23      670.80     16.66 o 
   5   5   0     6722.25     6704.30     78.05 o 
   7   5   0     1844.27     1983.15     52.41 o 
   9   5   0       22.17       -7.30     14.57 o 
  11   5   0        1.50      -15.85     22.48 o 
  13   5   0      484.10      463.49     40.07 o 
  15   5   0       16.20        0.45     44.86 o 
   0   6   0    25150.90    25842.41    326.74 o 
   2   6   0    21315.65    20706.29    251.86 o 
   4   6   0    13783.22    13858.55    283.56 o 
   6   6   0     4948.30     4816.54     64.46 o 
   8   6   0     5334.15     5340.81     89.95 o 
  10   6   0    11892.66    11904.02    167.35 o 
  12   6   0     3303.48     3258.09     81.00 o 
  14   6   0     1047.46     1047.20     90.40 o 
   1   7   0      995.07     1286.01     25.19 o 
   3   7   0    10141.73     9795.28    103.92 o 
   5   7   0    48601.33    48262.19   1458.25 o 
   7   7   0    11839.64    12159.40    133.74 o 
   9   7   0     3847.05     3791.48     77.84 o 
  11   7   0     3358.19     3395.10     79.88 o 
  13   7   0     2016.74     2019.90     66.54 o 
  15   7   0      550.30      553.34     57.40 o 
   0   8   0    14183.25    15498.10    213.26 o 
   2   8   0     1062.45     1109.19     25.96 o 
   4   8   0     4290.98     4235.53     71.26 o 
   6   8   0      134.09       93.96     12.52 o 
   8   8   0       90.42       72.03     15.40 o 
  10   8   0     1522.88     1511.73     51.70 o 
  12   8   0       31.83       28.01     23.08 o 
  14   8   0       46.01       30.40     27.33 o 
   1   9   0     6008.20     6062.79     73.83 o 
   3   9   0    36209.01    35995.40    643.28 o 
   5   9   0    14065.18    14043.02    383.06 o 
   7   9   0       34.88       30.93     12.97 o 
   9   9   0      201.80      168.42     20.67 o 
  11   9   0     2095.76     2077.90     55.09 o 
  13   9   0     2845.01     3058.90    118.65 o 
   0  10   0     9175.50     8692.70    139.56 o 
   2  10   0     8765.63     8719.34    100.24 o 
   4  10   0    29115.81    29490.27    755.05 o 
   6  10   0     6435.10     6190.25    284.89 o 
   8  10   0      159.21      138.14     18.95 o 
  10  10   0     1373.86     1441.94     44.78 o 
  12  10   0     1923.34     1920.37     64.37 o 
  14  10   0     1742.73     1943.69     71.57 o 
   1  11   0     5295.81     5125.50     69.86 o 
   3  11   0     2124.98     2007.10     41.08 o 
   5  11   0       76.51       41.71     13.07 o 
   7  11   0      528.77      418.13     32.30 o 
   9  11   0        1.58      -20.08     13.38 o 
  11  11   0      240.73      221.82     30.55 o 
  13  11   0       44.76        5.82     26.86 o 
   0  12   0     7477.93     7617.91    133.84 o 
   2  12   0     2681.62     2812.81     50.64 o 
   4  12   0      510.27      496.47     23.71 o 
   6  12   0     3247.33     3060.36     82.01 o 
   8  12   0     5311.64     5408.04    169.27 o 
  10  12   0     1699.67     1659.92     49.67 o 
  12  12   0      546.87      510.19     76.29 o 
   1  13   0     2392.25     2441.56     47.97 o 
   3  13   0     5648.85     5939.69    106.38 o 
   5  13   0     8752.76     8905.40    221.70 o 
   7  13   0     8041.49     7877.33    196.20 o 
   9  13   0     2797.19     2813.02     97.97 o 
  11  13   0     1082.18     1043.77     63.28 o 
   0  14   0      640.77      615.86     37.20 o 
   2  14   0      452.08      416.76     24.11 o 
   4  14   0     3391.70     3294.22     60.94 o 
   6  14   0      541.60      514.52     37.00 o 
   8  14   0      102.43       98.53     24.58 o 
  10  14   0      123.79      119.45     35.26 o 
  12  14   0      150.81      111.36     54.27 o 
   1  15   0      801.01      772.16     29.58 o 
   3  15   0      276.69      287.02     27.20 o 
   5  15   0     1602.71     1601.85     94.26 o 
   7  15   0     1035.33      936.69     46.15 o 
   9  15   0     1422.59     1290.28     67.99 o 
  11  15   0      262.70      220.07     43.75 o 
   0  16   0     1184.26     1295.12     80.73 o 
   2  16   0     1682.96     1733.75     67.24 o 
   4  16   0     2513.73     2414.49     89.77 o 
   6  16   0     5326.10     5162.05    133.61 o 
   8  16   0     4604.09     4864.38    184.49 o 
  10  16   0     1759.04     1829.16     84.80 o 
   1  17   0      760.43      798.72     50.29 o 
   3  17   0       22.29      -37.98     25.32 o 
   5  17   0      536.99      434.65     46.42 o 
   7  17   0     2695.18     2695.95    195.77 o 
   9  17   0     1667.92     1912.29    139.02 o 
   0  18   0     2364.67     2393.59    121.02 o 
   2  18   0     1176.34     1220.15     62.29 o 
   4  18   0       96.77        2.01     26.13 o 
   6  18   0        4.50      -16.66     41.37 o 
   8  18   0       21.95       33.58     44.59 o 
   1  19   0     4136.88     4689.01    127.27 o 
   3  19   0     1689.54     1655.05    150.98 o 
   5  19   0     1044.35     1112.31     90.67 o 
   7  19   0      355.77      420.56     74.55 o 
   0  20   0     2077.99     2225.42    124.38 o 
   2  20   0     1459.40     1525.21    201.48 o 
   4  20   0      632.71      703.17     78.58 o 
   1  21   0       19.99       -5.65     28.44 o 
 -15   1   1     2489.61     2318.37     94.79 o 
 -13   1   1     1181.55     1076.59     61.35 o 
 -11   1   1     3895.71     3893.97    104.24 o 
  -9   1   1     2425.03     2289.07     55.16 o 
  -7   1   1    25916.59    26397.96    253.00 o 
  -5   1   1    30060.84    28683.60    239.49 o 
  -3   1   1     4221.91     4434.38     67.93 o 
  -1   1   1     4531.80     4537.23    126.33 o 
   1   1   1    32830.03    28522.01    463.05 o 
   3   1   1   212464.61   131720.16   2108.04 o 
   5   1   1    15222.57    14458.57    198.36 o 
   7   1   1      614.46      570.10     34.95 o 
   9   1   1     1843.88     1887.26     62.26 o 
  11   1   1     5209.91     5342.33    123.47 o 
  13   1   1     4825.32     4682.64    126.94 o 
  15   1   1      627.77      677.17     63.01 o 
 -16   2   1     1026.99      930.16    105.98 o 
 -14   2   1     1352.24     1257.48    105.44 o 
 -12   2   1    10425.79    10371.32    286.24 o 
 -10   2   1     7237.63     7302.13    115.93 o 
  -8   2   1     1857.94     1806.82     39.28 o 
  -6   2   1    11081.46    11569.92    122.42 o 
  -4   2   1    16569.46    15847.86    209.27 o 
  -2   2   1     8618.08     8551.19     84.63 o 
   0   2   1    32841.87    30952.24    499.40 o 
   2   2   1    84686.33    68742.17   1799.40 o 
   4   2   1    56075.64    52282.80    520.42 o 
   6   2   1     4748.88     4393.77     88.14 o 
   8   2   1     4774.15     4638.19    202.42 o 
  10   2   1     4222.71     4344.49    104.03 o 
  12   2   1      709.04      686.70     61.85 o 
  14   2   1     4209.60     4145.82    124.94 o 
 -15   3   1      632.89      544.51     65.48 o 
 -13   3   1      576.55      493.99     48.00 o 
 -11   3   1      622.31      662.90     36.91 o 
  -9   3   1      151.70      142.12     16.79 o 
  -7   3   1      386.82      334.56     18.60 o 
  -5   3   1       55.56       49.68      7.96 o 
  -3   3   1      539.99      550.82     23.49 o 
  -1   3   1    15039.71    16341.64    170.69 o 
   1   3   1        5.74       15.70      6.36 o 
   3   3   1    44832.38    42328.08    804.26 o 
   5   3   1     3093.15     3519.86     58.09 o 
   7   3   1     2201.21     2096.91     49.09 o 
   9   3   1      228.47      255.77     44.42 o 
  11   3   1       89.00       72.28     41.98 o 
  13   3   1      380.62      323.97     45.14 o 
  15   3   1       34.07       -4.85     31.54 o 
 -16   4   1      397.46      426.09     54.64 o 
 -14   4   1       32.16      -17.98     41.98 o 
 -12   4   1       44.10        7.15     25.52 o 
 -10   4   1    12111.43    12043.68    165.26 o 
  -8   4   1    17782.95    17591.79    182.53 o 
  -6   4   1     3340.27     3461.38     51.01 o 
  -4   4   1     8874.29     9280.58     96.71 o 
  -2   4   1    65800.42    61533.44    795.49 o 
   0   4   1    26295.29    26517.24    233.15 o 
   2   4   1    29882.17    28982.78    943.49 o 
   4   4   1     4056.88     4461.55     66.35 o 
   6   4   1    13737.31    13304.32    161.77 o 
   8   4   1    12704.78    12299.91    161.13 o 
  10   4   1     3478.05     3368.34     75.92 o 
  12   4   1     2435.09     2403.77     84.99 o 
  14   4   1     1670.44     1670.20    139.16 o 
 -15   5   1      705.17      733.34     78.64 o 
 -13   5   1      235.03      200.32     29.60 o 
 -11   5   1     7323.54     7190.31    120.68 o 
  -9   5   1     5702.35     5717.59     81.38 o 
  -7   5   1    40250.17    40160.50    370.93 o 
  -5   5   1    43060.99    41568.18    836.55 o 
  -3   5   1     7904.59     7788.61     95.88 o 
  -1   5   1     1859.16     1865.79     26.64 o 
   1   5   1    10194.79    10101.33    220.01 o 
   3   5   1    44914.33    43237.04   1061.47 o 
   5   5   1     4361.61     4323.11     72.79 o 
   7   5   1     8985.90     8903.48    124.18 o 
   9   5   1    14991.23    15177.83    269.61 o 
  11   5   1     6624.01     6665.39    119.02 o 
  13   5   1     3552.56     3419.40    107.62 o 
  15   5   1     1179.06     1180.96     71.76 o 
 -14   6   1      147.48       59.91     26.61 o 
 -12   6   1      120.81      107.43     30.05 o 
 -10   6   1       46.41       30.00     19.59 o 
  -8   6   1     2488.96     2417.31     55.60 o 
  -6   6   1    17936.96    18344.75    212.05 o 
  -4   6   1    14201.07    14002.03    228.49 o 
  -2   6   1     2402.18     2469.45     39.12 o 
   0   6   1       23.36       37.47      8.57 o 
   2   6   1     3377.17     3514.97     76.19 o 
   4   6   1     6224.84     6704.66     81.33 o 
   6   6   1      237.87      167.35     18.66 o 
   8   6   1     2077.08     2182.85     55.13 o 
  10   6   1     3292.87     3450.70     78.38 o 
  12   6   1     1615.14     1493.35     56.77 o 
  14   6   1      440.34      416.64     50.86 o 
 -15   7   1      821.25      846.58     50.67 o 
 -13   7   1     1216.05     1234.33     57.92 o 
 -11   7   1      737.18      698.54     38.61 o 
  -9   7   1     1496.22     1414.76     45.79 o 
  -7   7   1     1038.35      914.82     24.65 o 
  -5   7   1     2097.23     2106.74     49.95 o 
  -3   7   1      741.37      791.74     34.90 o 
  -1   7   1     7250.32     7627.66     81.84 o 
   1   7   1    25348.02    25222.28    229.97 o 
   3   7   1    13446.80    13208.07    262.16 o 
   5   7   1     5940.89     5869.76     78.42 o 
   7   7   1      317.49      284.66     23.93 o 
   9   7   1      290.43      282.72     28.13 o 
  11   7   1      482.02      595.10     41.27 o 
  13   7   1      506.93      535.40     44.43 o 
 -14   8   1     1297.77     1267.94     57.35 o 
 -12   8   1     3546.05     3664.44     86.11 o 
 -10   8   1    10994.83    11595.10    164.67 o 
  -8   8   1     4406.64     4625.63     71.85 o 
  -6   8   1      258.49      255.45     23.14 o 
  -4   8   1     9731.19    10290.65    171.17 o 
  -2   8   1    46706.32    47255.98    414.31 o 
   0   8   1    35557.18    34682.50    309.93 o 
   2   8   1      996.65      783.67     22.64 o 
   4   8   1    11891.85    11760.09    285.09 o 
   6   8   1    18527.88    19141.08    230.83 o 
   8   8   1    11636.41    11965.42    173.21 o 
  10   8   1     2492.84     2476.22     67.09 o 
  12   8   1      566.20      612.46     42.71 o 
  14   8   1     1719.02     1775.83     67.98 o 
 -13   9   1      118.09       92.32     28.82 o 
 -11   9   1     1831.53     1708.86     56.91 o 
  -9   9   1     1340.96     1356.41     39.76 o 
  -7   9   1     3769.60     3749.43    142.15 o 
  -5   9   1      188.86      214.71     15.85 o 
  -3   9   1     4773.60     4946.78     64.65 o 
  -1   9   1    29640.71    30658.87    279.25 o 
   1   9   1     3338.59     3122.59     61.85 o 
   3   9   1       55.88       40.00     13.49 o 
   5   9   1      775.37      613.95     25.87 o 
   7   9   1     6848.66     7068.07    144.36 o 
   9   9   1     2282.65     2427.19     56.13 o 
  11   9   1      242.50      251.95     26.70 o 
  13   9   1      672.83      717.95     56.00 o 
 -14  10   1      121.34      118.08     40.75 o 
 -12  10   1     1376.45     1322.58     54.68 o 
 -10  10   1      793.24      713.85     39.78 o 
  -8  10   1      111.05       89.15     16.76 o 
  -6  10   1        0.85      -14.10      9.40 o 
  -4  10   1     2926.12     2969.09    104.29 o 
  -2  10   1     4770.52     5169.46     68.26 o 
   0  10   1     2868.18     2867.35     46.94 o 
   2  10   1     3382.93     3497.13     73.87 o 
   4  10   1       16.38      -15.09     10.80 o 
   6  10   1      947.86      840.63     31.34 o 
   8  10   1      792.37      737.13     32.67 o 
  10  10   1      568.71      591.62     34.22 o 
  12  10   1        9.82      -28.19     18.79 o 
 -13  11   1     2204.89     2307.21    113.70 o 
 -11  11   1     2294.48     2373.71     88.80 o 
  -9  11   1     2711.10     2634.73     60.99 o 
  -7  11   1     2021.76     1912.32     65.92 o 
  -5  11   1     6266.69     6118.12    150.95 o 
  -3  11   1     4262.04     4255.07     62.54 o 
  -1  11   1    15187.13    16143.52    164.46 o 
   1  11   1    12281.42    12441.43    134.21 o 
   3  11   1    13490.33    13387.14    247.60 o 
   5  11   1     9744.87     9747.62    274.76 o 
   7  11   1     3765.23     3844.75     81.77 o 
   9  11   1     3468.33     3403.13     69.14 o 
  11  11   1     1486.88     1576.98     59.75 o 
  13  11   1      721.21      800.84     47.64 o 
 -12  12   1     1359.13     1504.26     75.32 o 
 -10  12   1      591.56      586.70     50.86 o 
  -8  12   1      356.83      323.41     33.74 o 
  -6  12   1      735.72      697.44     35.65 o 
  -4  12   1     3790.14     3911.92     62.32 o 
  -2  12   1     6243.15     6540.38     84.93 o 
   0  12   1    10649.18    10838.00    122.25 o 
   2  12   1     7167.05     7321.64     93.44 o 
   4  12   1     4067.13     3780.62     63.43 o 
   6  12   1     3332.14     3202.73     95.62 o 
   8  12   1     1127.22     1105.12     39.21 o 
  10  12   1      728.86      661.41     35.98 o 
  12  12   1      111.66      101.59     42.18 o 
 -11  13   1       46.34       46.95     31.34 o 
  -9  13   1      155.85      160.04     33.64 o 
  -7  13   1     1681.82     1564.12     73.69 o 
  -5  13   1    10481.32    10224.79    350.94 o 
  -3  13   1     1038.05      930.30     43.15 o 
  -1  13   1     7258.90     7294.87     94.05 o 
   1  13   1       50.92       27.27     12.82 o 
   3  13   1      955.64      926.58     42.03 o 
   5  13   1        0.39      -18.80     12.53 o 
   7  13   1      587.58      495.09     29.84 o 
   9  13   1      663.73      636.36     34.63 o 
  11  13   1     1522.23     1634.61     73.50 o 
 -12  14   1      828.23      792.59     59.48 o 
 -10  14   1      877.40      976.45     90.93 o 
  -8  14   1     1798.46     1823.34     98.66 o 
  -6  14   1    10867.49    10674.34    506.78 o 
  -4  14   1    11308.47    11301.05    204.27 o 
  -2  14   1     3210.88     3332.79     71.63 o 
   0  14   1      658.48      677.88     32.75 o 
   2  14   1      464.55      489.86     24.89 o 
   4  14   1     2587.33     2625.21     57.56 o 
   6  14   1     2793.36     2841.29    175.67 o 
   8  14   1     4497.29     4568.00     82.31 o 
  10  14   1     4107.66     4069.40     97.70 o 
 -11  15   1      704.95      778.62     60.30 o 
  -9  15   1     1745.13     1590.99     74.51 o 
  -7  15   1     2605.13     2698.57     90.23 o 
  -5  15   1     6125.44     6243.03    112.38 o 
  -3  15   1     5913.01     5898.91    105.05 o 
  -1  15   1     4461.37     4412.87     95.49 o 
   1  15   1      668.26      692.00     33.99 o 
   3  15   1       94.09       58.55     17.95 o 
   5  15   1      803.08      755.68     44.44 o 
   7  15   1     3462.19     3305.47     82.71 o 
   9  15   1     4053.01     4154.11    108.15 o 
 -10  16   1        0.38      -36.38     28.16 o 
  -8  16   1      297.75      189.02     40.20 o 
  -6  16   1      344.67      292.45     40.95 o 
  -4  16   1      251.03      174.14     27.16 o 
  -2  16   1      103.80       60.49     19.85 o 
   0  16   1      216.31      165.88     23.04 o 
   2  16   1      274.62      212.38     27.48 o 
   4  16   1       54.50        4.04     22.03 o 
   6  16   1      204.74      119.69     32.41 o 
   8  16   1       76.54       13.83     32.46 o 
  10  16   1      104.85       71.22     34.99 o 
  -9  17   1      450.62      453.87     57.82 o 
  -7  17   1     1060.07     1051.93     64.58 o 
  -5  17   1     1147.97     1144.37    138.82 o 
  -3  17   1     1289.77     1323.60     51.65 o 
  -1  17   1     1892.31     1986.25     59.70 o 
   1  17   1     2763.30     2906.99     91.56 o 
   3  17   1     2277.28     2344.67    195.37 o 
   5  17   1     2349.53     2424.29     87.81 o 
   7  17   1      745.00      692.62    121.76 o 
   9  17   1      686.77      723.45     89.05 o 
  -8  18   1      418.05      474.04     54.70 o 
  -6  18   1     2660.41     2726.08     96.29 o 
  -4  18   1     2963.59     3376.15    151.11 o 
  -2  18   1     1369.12     1229.12     63.13 o 
   0  18   1     1765.17     1769.36     74.57 o 
   2  18   1     1912.68     2093.94     94.70 o 
   4  18   1     2709.82     2641.75    161.99 o 
   6  18   1      819.97      814.74     57.88 o 
   8  18   1     1000.67      955.02     91.88 o 
  -7  19   1       73.89       75.89     48.09 o 
  -5  19   1      131.98       64.47     48.76 o 
  -3  19   1      217.23      212.67     37.69 o 
  -1  19   1       37.46       13.64     24.75 o 
   1  19   1       45.09      -29.94     26.52 o 
   3  19   1       16.68      -39.49     26.33 o 
   5  19   1       50.70       13.60     30.09 o 
  -4  20   1       40.40       -9.81     42.71 o 
  -2  20   1     1071.71     1127.56     66.58 o 
   0  20   1     1328.84     1453.41     90.06 o 
   2  20   1      838.91      928.93     61.96 o 
   4  20   1      802.08      762.85     56.34 o 
  -1  21   1     3423.34     3686.54    119.36 o 
   1  21   1     1808.74     2094.54     90.27 o 
 -16   0   2     1616.73     1400.43    110.28 o 
 -14   0   2      911.52      797.46     79.52 o 
 -12   0   2    10634.25    10270.95    277.64 o 
 -10   0   2    16665.31    16524.07    265.22 o 
  -8   0   2     5858.92     6130.09     94.15 o 
  -6   0   2       80.22       80.34     11.77 o 
  -4   0   2    55995.66    49858.19   1246.18 o 
  -2   0   2   141549.53   107582.59   2045.67 o 
   0   0   2    19616.04    20330.22    356.08 o 
   4   0   2    93999.29    79479.59   1339.44 o 
   6   0   2    93794.72    85180.02   1448.65 o 
   8   0   2    10476.62    10446.11    242.05 o 
  10   0   2      144.69      131.50     41.91 o 
  12   0   2     1694.84     1910.98    106.65 o 
  14   0   2     2191.57     2252.02    130.43 o 
 -15   1   2      480.88      546.52     57.46 o 
 -13   1   2     1717.39     1651.27     73.62 o 
 -11   1   2     5346.13     5207.03    187.85 o 
  -9   1   2     9280.83     9264.64    103.47 o 
  -7   1   2     4872.78     5463.66     65.93 o 
  -5   1   2    10353.17    10972.28     92.93 o 
  -3   1   2       42.08       52.99      9.75 o 
  -1   1   2    15625.14    15857.44    145.64 o 
   1   1   2    18679.59    18715.01    334.32 o 
   3   1   2    19034.48    18509.23    238.49 o 
   5   1   2    32053.63    30707.23    505.72 o 
   7   1   2    14539.74    14644.60    215.60 o 
   9   1   2      141.05       84.61     23.83 o 
  11   1   2      246.05      192.76     37.14 o 
  13   1   2     1179.02     1152.51     64.72 o 
  15   1   2      429.05      521.19     75.09 o 
 -16   2   2       85.32       20.01     33.02 o 
 -14   2   2       14.79      -39.04     26.02 o 
 -12   2   2      459.16      464.09     35.04 o 
 -10   2   2       74.66       59.76     15.76 o 
  -8   2   2     2361.21     2348.41     41.50 o 
  -6   2   2     4453.23     4519.73     55.56 o 
  -4   2   2    14104.62    14751.55    130.29 o 
  -2   2   2    15737.01    16873.77    156.02 o 
   0   2   2     1077.34     1168.80     16.72 o 
   2   2   2     1845.94     2065.26     34.30 o 
   4   2   2     1645.67     1462.69     37.47 o 
   6   2   2    10798.94    11144.58    168.87 o 
   8   2   2      465.68      452.03     33.83 o 
  10   2   2        2.79      -33.36     24.24 o 
  12   2   2      783.23      651.36     49.43 o 
  14   2   2     1829.22     1744.91     82.55 o 
 -15   3   2     1546.35     1508.52     77.26 o 
 -13   3   2      238.94      248.06     31.24 o 
 -11   3   2     1638.64     1529.15     49.76 o 
  -9   3   2    10185.50    10576.40    126.02 o 
  -7   3   2    32664.36    33381.69    284.50 o 
  -5   3   2    21212.25    21173.76    208.97 o 
  -3   3   2    44640.54    43153.97    699.28 o 
  -1   3   2    71482.49    64354.46    657.09 o 
   1   3   2      115.80       89.76     10.92 o 
   3   3   2    11916.08    12142.92    165.66 o 
   5   3   2     4492.48     4800.19     73.60 o 
   7   3   2    19108.52    19357.89    226.14 o 
   9   3   2     9166.00     9013.84    396.51 o 
  11   3   2     4290.21     4285.27    307.33 o 
  13   3   2     4078.09     4107.95    120.69 o 
  15   3   2      828.94      816.83     77.77 o 
 -16   4   2      699.59      540.24     83.14 o 
 -14   4   2      261.17      316.14     35.81 o 
 -12   4   2     2901.63     2896.07     69.33 o 
 -10   4   2     2273.72     2294.24     49.80 o 
  -8   4   2     9589.60    10116.85    118.51 o 
  -6   4   2     4890.87     5037.23     66.69 o 
  -4   4   2    13493.58    13994.07    151.41 o 
  -2   4   2     8835.16     9007.89     91.17 o 
   0   4   2      824.88      751.06     13.28 o 
   2   4   2    33099.05    33108.54    529.49 o 
   4   4   2    13524.91    14123.38    163.25 o 
   6   4   2    10581.71    10356.14    135.04 o 
   8   4   2     2557.52     2492.03     78.55 o 
  10   4   2      856.99      864.91     57.62 o 
  12   4   2     1918.48     1951.10     78.50 o 
  14   4   2     1082.46     1053.87     67.37 o 
 -15   5   2       62.01       46.27     26.61 o 
 -13   5   2        6.54      -27.90     18.60 o 
 -11   5   2        3.79      -20.13     13.42 o 
  -9   5   2      560.07      535.20     26.95 o 
  -7   5   2     5130.01     4919.60     69.03 o 
  -5   5   2     1899.31     1859.89     34.93 o 
  -3   5   2     9495.74    10271.96     91.95 o 
  -1   5   2       51.59       47.38      6.10 o 
   1   5   2     9239.62     9355.84    290.22 o 
   3   5   2    12443.47    12247.40    157.68 o 
   5   5   2        0.11      -12.55      8.37 o 
   7   5   2      744.15      761.32     32.01 o 
   9   5   2      430.65      401.43     31.99 o 
  11   5   2      206.15      185.58     35.73 o 
  13   5   2       52.25      -16.57     28.95 o 
 -14   6   2     1451.50     1496.34     59.72 o 
 -12   6   2     2055.61     1978.64     65.99 o 
 -10   6   2      127.76       81.42     17.08 o 
  -8   6   2     9310.23     9604.14    114.89 o 
  -6   6   2    26523.46    26438.56    519.78 o 
  -4   6   2    32067.94    31475.63    256.75 o 
  -2   6   2    22596.42    23775.52    214.96 o 
   0   6   2    12222.85    12358.19    120.23 o 
   2   6   2     4277.53     4142.41    122.86 o 
   4   6   2     3918.62     3740.06     56.90 o 
   6   6   2     9902.89    10128.50    163.69 o 
   8   6   2     8372.61     8513.84    128.14 o 
  10   6   2     5408.09     5323.75    102.47 o 
  12   6   2     2983.30     2901.93    110.61 o 
  14   6   2     2006.67     1944.44    168.98 o 
 -15   7   2      963.48      988.32     52.48 o 
 -13   7   2      571.47      609.81     41.96 o 
 -11   7   2     1681.28     1682.75     55.41 o 
  -9   7   2     2595.34     2770.05     72.70 o 
  -7   7   2    14625.68    14865.13    312.37 o 
  -5   7   2    19372.86    18854.90    263.67 o 
  -3   7   2     5101.31     5585.62     78.68 o 
  -1   7   2    17168.76    18064.99    183.13 o 
   1   7   2    13682.56    13450.56    284.65 o 
   3   7   2    32979.21    32805.64    758.69 o 
   5   7   2      502.05      541.20     24.59 o 
   7   7   2     2083.07     1966.34     52.42 o 
   9   7   2     7671.81     7895.70    127.36 o 
  11   7   2     4651.02     4828.52    101.49 o 
  13   7   2     1722.02     1701.93    117.66 o 
 -14   8   2        4.33       15.73     26.38 o 
 -12   8   2      103.85       91.05     25.97 o 
 -10   8   2     4274.26     4198.53     85.07 o 
  -8   8   2      738.09      743.61     24.96 o 
  -6   8   2     4413.27     4281.98     93.82 o 
  -4   8   2     6336.40     6530.02     76.26 o 
  -2   8   2      143.13      158.98     10.96 o 
   0   8   2      219.92      218.45     22.50 o 
   2   8   2      360.24      323.98     22.88 o 
   4   8   2    13908.31    13686.25    252.62 o 
   6   8   2     1311.46     1100.61     59.27 o 
   8   8   2      186.18      191.34     31.36 o 
  10   8   2     1563.24     1579.37     55.65 o 
  12   8   2      208.70      190.87     33.07 o 
  14   8   2        5.42      -33.03     31.10 o 
 -13   9   2     2473.45     2389.35     91.71 o 
 -11   9   2     2370.55     2356.90     70.47 o 
  -9   9   2     2828.96     3028.20    106.01 o 
  -7   9   2    11969.67    11591.53    362.66 o 
  -5   9   2     1780.38     1689.42     33.71 o 
  -3   9   2     1231.72     1332.63     27.73 o 
  -1   9   2     7178.60     7726.73     98.04 o 
   1   9   2    40437.44    40725.94    515.54 o 
   3   9   2    19004.93    18263.22    535.40 o 
   5   9   2     2625.91     2581.64     77.92 o 
   7   9   2     2420.01     2519.86     94.94 o 
   9   9   2     6740.41     7012.94    109.62 o 
  11   9   2     1470.77     1467.79     56.37 o 
  13   9   2      366.68      303.61     38.16 o 
 -14  10   2     2602.31     2831.17    104.52 o 
 -12  10   2     4302.37     4455.69    169.24 o 
 -10  10   2     2472.84     2704.02    134.59 o 
  -8  10   2     5369.43     5482.25    127.09 o 
  -6  10   2     6939.92     7124.50    151.81 o 
  -4  10   2      117.27       91.88     13.98 o 
  -2  10   2      247.43      278.07     19.70 o 
   0  10   2    12289.05    12736.42    133.38 o 
   2  10   2    44261.43    43867.71   1137.43 o 
   4  10   2    22695.31    21616.39    548.65 o 
   6  10   2     1674.82     1674.16     44.00 o 
   8  10   2     2478.89     2640.27     64.52 o 
  10  10   2     2894.33     2809.46     65.60 o 
  12  10   2     1155.13     1068.29     45.87 o 
 -13  11   2     1169.67     1206.29     70.46 o 
 -11  11   2     1547.61     1591.97     73.17 o 
  -9  11   2      330.58      306.57     40.64 o 
  -7  11   2      489.84      401.19     39.55 o 
  -5  11   2      973.84     1016.98     28.65 o 
  -3  11   2      334.24      272.63     27.96 o 
  -1  11   2       15.82       12.85      8.57 o 
   1  11   2      337.70      260.38     18.20 o 
   3  11   2     2425.34     2153.92     47.02 o 
   5  11   2      368.99      337.66     24.06 o 
   7  11   2     1794.72     1768.68     47.43 o 
   9  11   2      279.29      236.96     39.41 o 
  11  11   2       59.56        2.50     20.97 o 
 -12  12   2      861.09      810.36     59.59 o 
 -10  12   2     1309.63     1281.14    107.19 o 
  -8  12   2       58.83        8.93     24.21 o 
  -6  12   2     3525.03     3671.04    114.72 o 
  -4  12   2     9047.58     9325.40    240.34 o 
  -2  12   2    14672.89    14556.70    183.40 o 
   0  12   2     2517.18     2464.17     45.94 o 
   2  12   2       25.89      -16.06     10.70 o 
   4  12   2     1472.75     1436.88     59.25 o 
   6  12   2     1411.00     1382.25     41.53 o 
   8  12   2     3188.65     3095.60     66.23 o 
  10  12   2     1499.95     1426.40     55.68 o 
  12  12   2     1117.70     1107.71     48.00 o 
 -13  13   2     1224.86     1124.89    100.07 o 
 -11  13   2     3596.36     3674.21    137.07 o 
  -9  13   2     2202.49     2282.34     84.92 o 
  -7  13   2     1916.23     2070.94     87.17 o 
  -5  13   2     2577.56     2770.37     66.18 o 
  -3  13   2    10060.45    10035.79    152.54 o 
  -1  13   2    14196.01    14180.17    183.67 o 
   1  13   2     3895.02     4205.43     81.27 o 
   3  13   2     3649.26     3765.07     90.73 o 
   5  13   2     4025.51     3912.17     70.00 o 
   7  13   2     2481.80     2576.87     70.40 o 
   9  13   2     2821.00     2850.72     75.45 o 
  11  13   2     1529.21     1674.18     55.61 o 
 -12  14   2      189.79      151.11     39.46 o 
 -10  14   2      301.21      343.77     44.62 o 
  -8  14   2      491.78      481.19     53.26 o 
  -6  14   2     1523.06     1465.13     65.73 o 
  -4  14   2      202.52      168.74     24.11 o 
  -2  14   2      132.29       96.92     23.23 o 
   0  14   2     1246.53     1300.93     45.15 o 
   2  14   2     3278.35     3122.93     81.14 o 
   4  14   2      692.43      660.94     35.61 o 
   6  14   2        6.37      -23.75     15.83 o 
   8  14   2      605.05      561.71     34.31 o 
  10  14   2      646.94      665.71     39.03 o 
 -11  15   2      286.85      263.90     44.77 o 
  -9  15   2      365.34      331.73     46.57 o 
  -7  15   2      598.13      636.71     86.77 o 
  -5  15   2      952.69      852.29     52.64 o 
  -3  15   2     3339.30     3336.78     75.86 o 
  -1  15   2     3879.34     3911.47     81.52 o 
   1  15   2      328.92      295.77     28.74 o 
   3  15   2      130.04      119.24     29.78 o 
   5  15   2      154.11       74.12     21.80 o 
   7  15   2      606.63      562.04     40.90 o 
   9  15   2      761.04      704.13     51.89 o 
 -10  16   2     1286.78     1208.63     69.38 o 
  -8  16   2     1292.59     1299.61     67.15 o 
  -6  16   2     2852.61     2833.09    130.63 o 
  -4  16   2     4486.86     4792.30    121.34 o 
  -2  16   2     7217.37     7477.88    143.98 o 
   0  16   2     4508.76     4414.50    173.13 o 
   2  16   2     1472.26     1463.07     79.74 o 
   4  16   2     1308.48     1213.06     47.85 o 
   6  16   2      994.79     1001.57     52.57 o 
   8  16   2     1779.14     1706.75     79.63 o 
  -9  17   2      361.03      329.20     47.40 o 
  -7  17   2       46.71      -14.16     26.27 o 
  -5  17   2     1219.60     1435.37     68.60 o 
  -3  17   2     6878.82     6984.69    263.53 o 
  -1  17   2     5208.12     5238.47    103.39 o 
   1  17   2      331.62      316.65     31.69 o 
   3  17   2       60.67       12.70     20.39 o 
   5  17   2      477.62      405.84     78.31 o 
   7  17   2      882.88      915.66     77.10 o 
  -8  18   2        2.11      -34.91     30.15 o 
  -6  18   2       15.39      -47.55     31.70 o 
  -4  18   2        0.31      -35.10     23.40 o 
  -2  18   2      201.70      183.54     30.19 o 
   0  18   2      132.68      111.78     25.45 o 
   2  18   2      558.33      537.17    135.66 o 
   4  18   2     1158.87     1181.66    185.90 o 
   6  18   2      597.88      535.14    114.11 o 
  -7  19   2      329.84      287.30     45.39 o 
  -5  19   2      142.49      100.77     32.96 o 
  -3  19   2      891.46      946.01     59.29 o 
  -1  19   2     2117.76     2209.79    265.35 o 
   1  19   2     1883.01     1828.17    105.58 o 
   3  19   2     2566.76     2737.43    172.74 o 
   5  19   2     2227.11     2399.99    245.61 o 
  -4  20   2       12.18       -7.12     39.09 o 
  -2  20   2      323.76      270.25     60.71 o 
   0  20   2     1057.89     1120.37     90.13 o 
   2  20   2     1720.98     1773.84     84.96 o 
 -15   1   3     1420.63     1385.94     74.35 o 
 -13   1   3     2167.39     2219.85    160.92 o 
 -11   1   3     2135.55     2199.79     46.45 o 
  -9   1   3    10237.75    10612.39    114.55 o 
  -7   1   3    15887.76    15924.71    134.09 o 
  -5   1   3    10456.52    11075.66     93.38 o 
  -3   1   3     2273.47     2386.94     25.87 o 
  -1   1   3    25996.94    26313.94    237.37 o 
   1   1   3    29178.99    28513.29    352.97 o 
   3   1   3     3712.76     3474.88     65.13 o 
   5   1   3     2708.59     2608.35     61.35 o 
   7   1   3    22273.62    22861.34    435.80 o 
   9   1   3    10752.05    10647.29    184.01 o 
  11   1   3     1604.84     1524.91     66.44 o 
  13   1   3      413.58      496.97     73.94 o 
 -16   2   3     1318.15     1200.59     71.60 o 
 -14   2   3     3349.06     3438.14    109.16 o 
 -12   2   3     4680.09     4883.33     84.48 o 
 -10   2   3     1785.21     1775.05     39.69 o 
  -8   2   3    19100.71    20173.08    186.93 o 
  -6   2   3    15826.63    15539.83    143.73 o 
  -4   2   3    23139.87    24311.16    204.51 o 
  -2   2   3     1933.80     1927.89     27.69 o 
   0   2   3    12466.40    12517.25    133.47 o 
   2   2   3    26944.39    26137.43    396.85 o 
   4   2   3    11464.76    11120.53    225.66 o 
   6   2   3    26575.63    27502.49    363.77 o 
   8   2   3     8864.67     8786.17    216.46 o 
  10   2   3     5819.40     5751.95    128.36 o 
  12   2   3     1393.68     1423.25     69.65 o 
  14   2   3      315.37      360.57     52.47 o 
 -15   3   3      495.65      486.04     54.92 o 
 -13   3   3      684.73      644.27     35.32 o 
 -11   3   3      151.24      123.08     18.98 o 
  -9   3   3     1356.77     1247.26     31.84 o 
  -7   3   3     6071.47     6111.72     72.88 o 
  -5   3   3     2038.35     2164.90     34.14 o 
  -3   3   3    18425.55    19611.58    166.91 o 
  -1   3   3     2924.11     3001.93     38.23 o 
   1   3   3     6401.00     6716.28     65.79 o 
   3   3   3     3907.47     4107.50     62.37 o 
   5   3   3      230.53      134.95     81.67 o 
   7   3   3     4543.07     4584.56     97.29 o 
   9   3   3     1604.31     1685.38     68.91 o 
  11   3   3        5.42      -24.09     24.19 o 
  13   3   3      172.43      148.49     41.41 o 
 -16   4   3      564.10      479.29     56.33 o 
 -14   4   3      686.04      689.38     45.82 o 
 -12   4   3     3022.82     3135.50     64.91 o 
 -10   4   3        3.81      -17.12     11.41 o 
  -8   4   3      781.10      708.42     24.15 o 
  -6   4   3    14219.43    14950.26    140.75 o 
  -4   4   3    70399.97    66900.41   1023.29 o 
  -2   4   3    51451.33    50813.37    451.23 o 
   0   4   3      401.46      498.22     17.23 o 
   2   4   3     9608.96     9627.38     91.02 o 
   4   4   3     4898.92     4629.30     90.12 o 
   6   4   3     3225.45     3207.52     63.79 o 
   8   4   3     1229.78     1200.96     87.85 o 
  10   4   3     1236.83     1192.14     57.08 o 
  12   4   3     3494.12     3522.04    112.22 o 
  14   4   3     1218.85     1217.08     73.85 o 
 -15   5   3     1902.49     1973.87     92.07 o 
 -13   5   3     2694.85     2702.86     62.73 o 
 -11   5   3      313.31      270.25     26.46 o 
  -9   5   3     2855.54     2789.33     53.95 o 
  -7   5   3     5762.50     5872.76    117.18 o 
  -5   5   3    27259.68    28165.82    216.55 o 
  -3   5   3    44222.14    44467.76    399.17 o 
  -1   5   3    45730.80    44399.93    397.54 o 
   1   5   3    26841.47    26748.39    226.36 o 
   3   5   3     4048.40     4174.24     49.75 o 
   5   5   3     4943.72     5165.01     82.72 o 
   7   5   3     4100.53     4034.76     81.63 o 
   9   5   3     4568.46     4675.69    110.54 o 
  11   5   3     3926.60     4080.78    186.03 o 
  13   5   3     3426.24     3340.00    111.75 o 
 -14   6   3      175.12      184.35     31.38 o 
 -12   6   3        5.40      -23.42     15.61 o 
 -10   6   3        1.92      -25.29     23.79 o 
  -8   6   3     1937.81     1919.81     42.55 o 
  -6   6   3     2196.18     1986.87     37.12 o 
  -4   6   3     3516.83     3473.65     41.47 o 
  -2   6   3     8194.16     8819.94     95.37 o 
   0   6   3    14055.81    14800.61    205.69 o 
   2   6   3    10766.81    11413.72    106.98 o 
   4   6   3     2707.80     2775.65     72.02 o 
   6   6   3      122.63       57.41     16.39 o 
   8   6   3      565.83      506.76     46.60 o 
  10   6   3     2741.38     2806.41     88.85 o 
  12   6   3      619.93      647.90    105.11 o 
 -15   7   3        8.77       -9.45     32.77 o 
 -13   7   3      630.39      588.33     42.57 o 
 -11   7   3     5096.89     4999.97     83.17 o 
  -9   7   3     4280.91     4298.02     70.74 o 
  -7   7   3     2588.01     2707.54     79.67 o 
  -5   7   3      360.26      375.23     14.83 o 
  -3   7   3     4190.60     4486.86     67.01 o 
  -1   7   3      198.90      146.77     13.54 o 
   1   7   3      770.75      762.69     21.09 o 
   3   7   3    10695.92    10610.15    119.13 o 
   5   7   3     2979.31     2831.69     53.71 o 
   7   7   3     6150.72     6079.92    102.41 o 
   9   7   3     2272.59     2365.47     65.76 o 
  11   7   3      619.92      578.07     49.12 o 
  13   7   3      236.22      170.42     42.58 o 
 -14   8   3     1725.50     1855.51     81.69 o 
 -12   8   3     6959.99     7200.83    159.61 o 
 -10   8   3     2762.75     2601.92     68.34 o 
  -8   8   3     4890.37     5165.70    191.39 o 
  -6   8   3     8954.96     9587.48    101.08 o 
  -4   8   3    13241.73    13655.92    154.13 o 
  -2   8   3    12994.21    13272.92    158.44 o 
   0   8   3     2641.71     2580.59     39.61 o 
   2   8   3    22178.23    22187.42    453.22 o 
   4   8   3    17504.98    17335.69    181.38 o 
   6   8   3    14080.29    14307.82    163.76 o 
   8   8   3     3060.45     3064.87     72.24 o 
  10   8   3     1250.07     1354.49     53.05 o 
  12   8   3     3040.04     3048.67    102.16 o 
 -13   9   3      847.83      855.36     57.49 o 
 -11   9   3     2048.31     2264.09     82.79 o 
  -9   9   3     2388.81     2316.97     62.77 o 
  -7   9   3        2.78      -19.71     13.14 o 
  -5   9   3     5832.27     6171.28     84.82 o 
  -3   9   3    12733.12    13127.85    132.24 o 
  -1   9   3      976.48      918.38     21.76 o 
   1   9   3       12.72        7.30      8.70 o 
   3   9   3     6272.64     5963.88     91.45 o 
   5   9   3    10550.44    10483.18    147.73 o 
   7   9   3      633.15      704.04     32.40 o 
   9   9   3      435.91      349.25     29.85 o 
  11   9   3      996.09      967.82     49.07 o 
  13   9   3      816.09      764.87     87.31 o 
 -14  10   3      481.73      477.27     76.03 o 
 -12  10   3      470.13      572.54     53.22 o 
 -10  10   3        3.03      -16.12     27.65 o 
  -8  10   3     1047.54      993.13     43.50 o 
  -6  10   3     4406.44     4621.23     93.16 o 
  -4  10   3     2786.86     2766.73     68.54 o 
  -2  10   3      369.73      348.00     21.56 o 
   0  10   3      229.33      204.47     14.03 o 
   2  10   3     1480.71     1490.94     35.19 o 
   4  10   3     5744.48     5645.28    120.42 o 
   6  10   3      705.11      735.36     32.05 o 
   8  10   3      919.53      917.03     38.55 o 
  10  10   3      172.82      145.68     26.91 o 
  12  10   3      265.11      178.22     28.85 o 
 -13  11   3     1886.46     1774.33     81.08 o 
 -11  11   3     5008.52     4798.82    228.48 o 
  -9  11   3     4608.23     4592.21    382.14 o 
  -7  11   3     7414.99     7590.43    323.73 o 
  -5  11   3     1256.96     1267.90     40.11 o 
  -3  11   3     3426.78     3738.29     69.89 o 
  -1  11   3     5310.48     5098.88     85.33 o 
   1  11   3     8796.40     8808.66    167.50 o 
   3  11   3    16083.09    15854.05    512.30 o 
   5  11   3     3848.75     3880.62     69.04 o 
   7  11   3     7745.91     7897.40    128.04 o 
   9  11   3     1978.18     2200.49     58.63 o 
  11  11   3     1323.93     1249.96     49.23 o 
 -12  12   3     1935.33     1998.64     86.79 o 
 -10  12   3     5069.99     5022.77    269.72 o 
  -8  12   3     9069.60     8976.35    449.24 o 
  -6  12   3      104.94       95.38     42.77 o 
  -4  12   3       70.91       54.90     17.69 o 
  -2  12   3     2555.94     2666.37     59.78 o 
   0  12   3     4273.26     4293.76     95.88 o 
   2  12   3     3328.42     3361.05     79.07 o 
   4  12   3     2907.63     2962.63     76.79 o 
   6  12   3     6483.82     6580.63     99.55 o 
   8  12   3     2778.84     2783.39     64.70 o 
  10  12   3      773.13      774.64     40.34 o 
 -13  13   3        4.27      -19.25     31.58 o 
 -11  13   3      846.35      857.14     62.57 o 
  -9  13   3        6.84      -17.07     25.45 o 
  -7  13   3     2361.17     2209.07    145.13 o 
  -5  13   3       18.53       10.53     22.22 o 
  -3  13   3       42.06       17.54     15.62 o 
  -1  13   3     4539.22     4817.48    105.92 o 
   1  13   3     6457.96     6238.09    132.34 o 
   3  13   3      832.69      774.23     39.19 o 
   5  13   3     3376.88     3159.12     76.10 o 
   7  13   3        0.57      -21.51     18.38 o 
   9  13   3      568.59      657.93     37.56 o 
  11  13   3      123.08       87.05     27.83 o 
 -12  14   3      316.34      309.31     49.67 o 
 -10  14   3      426.46      388.99    130.96 o 
  -8  14   3     2758.26     2652.29    294.36 o 
  -6  14   3     2974.43     3161.05     95.88 o 
  -4  14   3     2546.31     2521.81     81.57 o 
  -2  14   3     8094.79     8810.97    133.81 o 
   0  14   3    10602.46    10871.90    155.92 o 
   2  14   3     9582.85     9538.59    311.10 o 
   4  14   3      516.63      505.25     53.84 o 
   6  14   3        5.69        5.32     19.28 o 
   8  14   3     1545.94     1549.04     75.40 o 
  10  14   3     1176.17     1213.26     56.20 o 
 -11  15   3      313.01      312.10     79.79 o 
  -9  15   3      335.48      334.05    108.67 o 
  -7  15   3     2604.91     2608.33     90.99 o 
  -5  15   3     2974.26     3016.55    106.65 o 
  -3  15   3     6128.66     6157.59    137.99 o 
  -1  15   3     5629.07     5776.60    158.84 o 
   1  15   3     2349.03     2370.07     63.74 o 
   3  15   3     2001.74     1985.70     78.43 o 
   5  15   3      785.89      834.95     56.57 o 
   7  15   3     1180.41     1120.61     50.15 o 
   9  15   3      221.39      206.94     33.41 o 
 -10  16   3        6.72      -41.74     27.82 o 
  -8  16   3        3.96      -35.12     23.41 o 
  -6  16   3      183.75      144.17     33.75 o 
  -4  16   3       45.76       11.48     25.32 o 
  -2  16   3     1267.48     1225.17     61.19 o 
   0  16   3      612.86      522.25     37.42 o 
   2  16   3        3.96      -24.22     16.14 o 
   4  16   3      420.01      382.86     35.16 o 
   6  16   3      168.56      101.49     27.45 o 
   8  16   3       18.21      -30.85     20.56 o 
  -9  17   3     1663.43     1650.77    112.49 o 
  -7  17   3     1094.88      948.68     61.88 o 
  -5  17   3      174.02      155.02     34.28 o 
  -3  17   3     1065.74     1152.33     61.58 o 
  -1  17   3     1106.26     1165.25     50.61 o 
   1  17   3     2629.17     2734.30    145.08 o 
   3  17   3     2544.28     2579.76    121.13 o 
   5  17   3     1254.70     1284.24     58.82 o 
   7  17   3     1031.97     1086.54     54.20 o 
  -8  18   3     2516.57     2694.55    101.77 o 
  -6  18   3     1124.30     1028.55     65.35 o 
  -4  18   3       97.12      130.37     34.79 o 
  -2  18   3     1981.74     2180.99     84.66 o 
   0  18   3     2932.82     3210.60     82.44 o 
   2  18   3     3403.39     3400.58    196.04 o 
   4  18   3      638.19      644.13     54.09 o 
   6  18   3      795.80      847.71     59.92 o 
  -5  19   3      341.36      370.91     48.52 o 
  -3  19   3      104.64       82.58     33.11 o 
  -1  19   3       46.82       23.46     26.07 o 
   1  19   3      164.54      123.07     27.78 o 
   3  19   3      261.96      263.17     44.97 o 
   5  19   3       52.76      -11.26     28.15 o 
  -4  20   3      370.60      369.92     46.88 o 
  -2  20   3      288.12      337.71     60.44 o 
   0  20   3      246.30      285.83     63.94 o 
   2  20   3      345.30      326.59     46.54 o 
 -16   0   4      407.00      222.43     59.91 o 
 -14   0   4     2295.20     2234.58     87.18 o 
 -12   0   4    10473.10    10937.72    349.50 o 
 -10   0   4     6369.74     6706.59    107.58 o 
  -8   0   4     5402.69     5622.06     87.53 o 
  -6   0   4    39618.41    39171.27    415.10 o 
  -4   0   4    56357.04    57237.56    588.00 o 
  -2   0   4     5717.74     6360.74     82.34 o 
   0   0   4    20112.27    22473.57    405.65 o 
   2   0   4    24769.39    23722.48    433.45 o 
   4   0   4    41602.51    39785.60    705.72 o 
   6   0   4    20691.44    20778.71    409.68 o 
   8   0   4     4087.89     4066.42    137.14 o 
  10   0   4     8906.39     9707.07    257.90 o 
  12   0   4     5076.14     4878.25    184.96 o 
 -15   1   4        1.50      -22.00     28.15 o 
 -13   1   4     2312.87     2180.90     59.44 o 
 -11   1   4     5562.91     5794.57     81.03 o 
  -9   1   4     5481.40     5585.76     73.16 o 
  -7   1   4       95.98       56.48      8.43 o 
  -5   1   4    13900.21    14903.78    120.84 o 
  -3   1   4     9228.28     9435.60     87.74 o 
  -1   1   4     2952.89     3099.64     42.48 o 
   1   1   4       20.07       13.72     17.86 o 
   3   1   4     3374.55     3230.98     66.44 o 
   5   1   4     7410.56     7574.63    128.14 o 
   7   1   4     1124.69     1004.39     44.82 o 
   9   1   4     6028.86     6290.67    131.80 o 
  11   1   4     2524.50     2480.02     88.72 o 
  13   1   4      646.04      624.81     60.42 o 
 -16   2   4      562.06      548.78     56.27 o 
 -14   2   4     1424.76     1442.03     93.63 o 
 -12   2   4      204.22      223.39     22.91 o 
 -10   2   4       78.19       54.42     14.55 o 
  -8   2   4       35.68       19.51     10.32 o 
  -6   2   4        8.41        1.46      7.26 o 
  -4   2   4     8497.95     9208.56     89.45 o 
  -2   2   4    12691.24    12955.14    127.73 o 
   0   2   4    15645.78    15914.67    155.33 o 
   2   2   4     9516.93     9542.06    140.39 o 
   4   2   4     1997.72     2007.76     53.46 o 
   6   2   4      821.61      702.31     47.82 o 
   8   2   4      378.98      268.00     33.72 o 
  10   2   4      962.53      956.64     53.71 o 
  12   2   4     1745.78     1654.54     76.57 o 
 -15   3   4     1063.66     1014.66     53.58 o 
 -13   3   4     4014.74     4047.13     93.79 o 
 -11   3   4     6421.41     6733.37     89.95 o 
  -9   3   4     6945.45     6969.74     86.19 o 
  -7   3   4      111.22       79.84     24.96 o 
  -5   3   4     8250.58     8895.05     89.47 o 
  -3   3   4    42600.46    43997.41    417.28 o 
  -1   3   4    44021.15    43533.74    388.40 o 
   1   3   4    19138.98    18786.88    378.08 o 
   3   3   4     7543.97     7699.05    122.68 o 
   5   3   4    13421.72    13912.11    285.70 o 
   7   3   4     6925.72     6929.37    130.07 o 
   9   3   4     4550.01     4434.74    107.65 o 
  11   3   4     3021.69     2820.34    125.52 o 
  13   3   4     1647.50     1624.32     79.58 o 
 -16   4   4      583.05      679.67     90.20 o 
 -14   4   4     1212.60     1160.61     54.73 o 
 -12   4   4     3942.55     4086.99     76.32 o 
 -10   4   4     2199.50     2130.02     58.20 o 
  -8   4   4       92.81      103.98     15.06 o 
  -6   4   4     2445.67     2264.81     39.63 o 
  -4   4   4    16338.02    16586.41    148.32 o 
  -2   4   4    37835.77    38750.77    350.06 o 
   0   4   4     6743.29     6841.74     76.70 o 
   2   4   4     7143.32     7003.66     95.74 o 
   4   4   4     4807.72     4785.62     92.09 o 
   6   4   4     2915.70     3046.79    104.37 o 
   8   4   4     1225.01     1217.78     54.20 o 
  10   4   4     2682.12     2653.96     85.80 o 
  12   4   4     2070.68     1942.59    218.94 o 
 -15   5   4      147.83      159.30     63.00 o 
 -13   5   4        8.34        2.80     18.75 o 
 -11   5   4       82.65       25.17     17.24 o 
  -9   5   4     1800.85     1778.00     39.59 o 
  -7   5   4       85.66       46.72     10.66 o 
  -5   5   4     7295.10     7749.66     81.72 o 
  -3   5   4     8963.69    10298.85    131.83 o 
  -1   5   4    17657.88    18446.76    157.30 o 
   1   5   4     2195.13     1996.71     30.58 o 
   3   5   4     2387.24     2405.78     44.53 o 
   5   5   4      131.59      144.22     18.65 o 
   7   5   4     1265.44     1170.50     67.76 o 
   9   5   4        4.24      -21.17     21.48 o 
  11   5   4      503.07      408.82     46.05 o 
  13   5   4       56.37       53.93     46.41 o 
 -14   6   4     2131.33     2230.31     86.17 o 
 -12   6   4     1161.09     1224.20     47.13 o 
 -10   6   4     2192.93     2227.29     51.79 o 
  -8   6   4     8238.21     8284.63     96.40 o 
  -6   6   4     5424.62     5283.46     85.33 o 
  -4   6   4    12577.84    13864.44    141.54 o 
  -2   6   4    10308.65    10916.67    115.64 o 
   0   6   4    19832.07    19538.19    168.77 o 
   2   6   4    17012.38    16889.57    151.89 o 
   4   6   4     7254.20     7502.26    115.10 o 
   6   6   4     7203.96     7201.94    112.51 o 
   8   6   4     3823.05     3920.05     99.24 o 
  10   6   4     1962.13     1931.87     75.74 o 
  12   6   4     1456.67     1352.71     82.61 o 
 -15   7   4     1468.94     1675.78    123.04 o 
 -13   7   4     1313.05     1338.29     66.91 o 
 -11   7   4      705.92      709.20     39.05 o 
  -9   7   4     4061.34     4092.52     83.06 o 
  -7   7   4     2640.76     2574.80     45.00 o 
  -5   7   4      701.92      725.16     21.17 o 
  -3   7   4    10803.34    11428.04    106.05 o 
  -1   7   4    40554.85    40004.84    419.23 o 
   1   7   4    33993.98    34093.95    281.54 o 
   3   7   4     1807.55     1774.71     39.93 o 
   5   7   4     1625.69     1624.45     42.11 o 
   7   7   4     3068.22     3183.56     72.67 o 
   9   7   4     1963.77     1857.89     71.69 o 
  11   7   4     1318.92     1181.52     66.67 o 
  13   7   4     1007.26     1004.85     93.62 o 
 -14   8   4        1.23      -22.62     26.10 o 
 -12   8   4       28.92      -15.44     24.77 o 
 -10   8   4        0.34        8.95     23.07 o 
  -8   8   4      434.09      421.94     32.35 o 
  -6   8   4      946.20      836.38     40.93 o 
  -4   8   4      989.33     1001.27     25.38 o 
  -2   8   4     4726.71     4741.26     56.07 o 
   0   8   4     5132.97     4938.15     68.49 o 
   2   8   4      179.41      150.83     16.98 o 
   4   8   4       23.63       21.07     12.67 o 
   6   8   4       69.59       18.84     16.24 o 
   8   8   4       11.76       13.35     27.97 o 
  10   8   4      338.69      331.13     41.87 o 
  12   8   4       41.17        6.27     30.69 o 
 -13   9   4      314.39      261.23     43.74 o 
 -11   9   4     2303.04     2340.56     84.22 o 
  -9   9   4    18790.51    19008.54    493.60 o 
  -7   9   4     7216.16     7250.34    157.03 o 
  -5   9   4      910.74      978.44     44.73 o 
  -3   9   4     5124.21     5634.52     85.58 o 
  -1   9   4     4188.61     4112.67     71.33 o 
   1   9   4     1126.32     1011.93     26.99 o 
   3   9   4      404.46      389.52     23.28 o 
   5   9   4    10166.80    10816.21    194.03 o 
   7   9   4    14073.01    14164.50    292.11 o 
   9   9   4     3385.74     3528.56     76.30 o 
  11   9   4     1045.72     1014.35     53.34 o 
 -14  10   4      379.36      331.66     80.06 o 
 -12  10   4      923.22      984.65     59.91 o 
 -10  10   4     4683.99     4814.75    271.19 o 
  -8  10   4    17747.10    18102.62    600.91 o 
  -6  10   4     7819.42     7644.13    166.48 o 
  -4  10   4     1144.16     1181.29     49.86 o 
  -2  10   4     1865.81     1924.66     49.01 o 
   0  10   4     7830.91     8207.21    118.71 o 
   2  10   4     7420.90     7386.01    148.32 o 
   4  10   4      436.52      442.17     36.78 o 
   6  10   4    10537.27    10952.69    178.60 o 
   8  10   4     8314.10     8555.58    140.97 o 
  10  10   4     2300.89     2392.01     65.08 o 
 -13  11   4       12.30      -42.38     28.26 o 
 -11  11   4      201.62      109.62     34.52 o 
  -9  11   4     3012.88     3104.15    246.75 o 
  -7  11   4     7750.96     7718.48    190.68 o 
  -5  11   4      724.65      564.77     41.59 o 
  -3  11   4     3648.09     3771.63     70.95 o 
  -1  11   4     1342.26     1200.78     39.80 o 
   1  11   4      179.25      164.51     21.97 o 
   3  11   4      930.01      910.97     39.70 o 
   5  11   4     2054.00     1926.75     59.68 o 
   7  11   4      243.21      258.55     28.02 o 
   9  11   4      384.95      337.84     32.10 o 
  11  11   4      152.03      134.41     26.96 o 
 -12  12   4      113.03       89.26     41.51 o 
 -10  12   4       98.30       37.83     32.34 o 
  -8  12   4     2041.50     2022.92     96.17 o 
  -6  12   4     2604.40     2490.07     83.01 o 
  -4  12   4     5986.64     5866.84    128.73 o 
  -2  12   4     1173.62     1182.97     39.96 o 
   0  12   4     1183.06     1226.62     42.59 o 
   2  12   4     7045.45     7192.98    117.85 o 
   4  12   4     4293.68     4484.16     92.13 o 
   6  12   4     1911.45     1849.40     67.70 o 
   8  12   4       25.82       49.20     31.53 o 
  10  12   4      525.30      522.07     44.02 o 
 -11  13   4      250.01      272.24     45.11 o 
  -9  13   4     2168.15     2016.39    272.80 o 
  -7  13   4     4219.37     4125.03    181.60 o 
  -5  13   4     8374.03     8131.11    282.88 o 
  -3  13   4     2932.85     3105.31     90.94 o 
  -1  13   4      952.26      942.42     38.29 o 
   1  13   4    11361.02    11511.58    348.47 o 
   3  13   4     8049.80     7895.00    174.02 o 
   5  13   4     2490.78     2560.18     70.99 o 
   7  13   4     1213.47     1132.16     51.86 o 
   9  13   4     1062.14     1120.06     54.19 o 
 -12  14   4      188.50       83.44     39.71 o 
 -10  14   4      334.46      305.32     46.53 o 
  -8  14   4     1219.97     1172.06    140.43 o 
  -6  14   4      416.52      317.04     39.76 o 
  -4  14   4      307.79      238.59     35.43 o 
  -2  14   4     1317.68     1310.26     98.12 o 
   0  14   4      384.62      319.53     30.15 o 
   2  14   4      524.21      472.03     34.09 o 
   4  14   4       34.38      -26.40     27.56 o 
   6  14   4     1924.11     1769.65     65.66 o 
   8  14   4      376.71      381.48     40.77 o 
 -11  15   4      245.63      269.27     77.37 o 
  -9  15   4       27.83      -17.05     26.23 o 
  -7  15   4      388.55      403.80     45.86 o 
  -5  15   4      780.10      714.78     56.01 o 
  -3  15   4     2407.62     2337.20     82.58 o 
  -1  15   4      532.44      540.88     45.42 o 
   1  15   4     1188.02     1150.69     55.66 o 
   3  15   4     1496.61     1303.11     62.83 o 
   5  15   4      820.21      863.59     45.83 o 
   7  15   4      725.51      670.58     48.50 o 
 -10  16   4      556.38      503.40     76.03 o 
  -8  16   4      710.54      706.66     57.49 o 
  -6  16   4      757.27      818.74     56.46 o 
  -4  16   4     5502.59     5496.58    135.38 o 
  -2  16   4     3519.15     3669.02    204.50 o 
   0  16   4     3252.59     3339.33    140.10 o 
   2  16   4     4160.25     4249.30    173.00 o 
   4  16   4     3347.44     3394.03    102.87 o 
   6  16   4     1631.16     1572.30    108.48 o 
  -9  17   4       34.72       -8.96     27.92 o 
  -7  17   4      290.37      337.11     47.07 o 
  -5  17   4     2545.89     2380.33     90.56 o 
  -3  17   4     1137.67     1154.50     76.43 o 
  -1  17   4       10.44       -3.29     22.12 o 
   1  17   4     3245.39     3259.38     82.40 o 
   3  17   4     3085.26     3066.11    141.59 o 
   5  17   4      437.36      463.21     41.42 o 
  -8  18   4     1148.78     1219.36    103.70 o 
  -6  18   4     1107.30     1046.84     66.68 o 
  -4  18   4       32.29       10.54     28.82 o 
  -2  18   4      434.32      351.78     73.94 o 
   0  18   4        5.56      -37.07     24.71 o 
   2  18   4      107.32      141.36     36.94 o 
   4  18   4      286.52      277.04     39.34 o 
  -5  19   4     1733.63     1852.08    102.08 o 
  -3  19   4      979.67      868.07     59.84 o 
  -1  19   4       29.03       29.63     27.91 o 
   1  19   4      370.30      364.25     45.66 o 
   3  19   4     1554.90     1591.96     62.15 o 
  -2  20   4      380.32      334.94     47.33 o 
   0  20   4       68.03       14.46     30.69 o 
 -15   1   5       42.65      -19.49     23.60 o 
 -13   1   5     2549.99     2521.51     64.11 o 
 -11   1   5     6692.07     6749.48    109.97 o 
  -9   1   5     9476.45     9693.99    107.70 o 
  -7   1   5     1344.38     1263.17     23.80 o 
  -5   1   5     3773.20     4074.50     43.65 o 
  -3   1   5    29783.58    30978.72    234.54 o 
  -1   1   5    17125.69    17279.06    169.97 o 
   1   1   5     7650.75     8137.97    126.90 o 
   3   1   5     1081.65     1053.18     38.84 o 
   5   1   5    11362.09    11206.25    176.28 o 
   7   1   5     5977.82     6001.46    121.19 o 
   9   1   5     2775.52     2901.86     88.38 o 
  11   1   5     2295.57     2183.07    161.79 o 
  13   1   5     1350.88     1538.78     78.92 o 
 -16   2   5      515.33      533.29     46.65 o 
 -14   2   5      479.48      474.17     35.33 o 
 -12   2   5      322.33      306.03     28.74 o 
 -10   2   5    10339.17    10097.45    114.74 o 
  -8   2   5    25677.79    26019.04    232.52 o 
  -6   2   5    15611.67    16448.22    151.94 o 
  -4   2   5      272.33      233.28     10.86 o 
  -2   2   5    11964.52    12375.31    127.19 o 
   0   2   5    23996.75    24315.71    231.49 o 
   2   2   5    12161.81    12309.77    178.44 o 
   4   2   5     3748.82     3867.58     82.49 o 
   6   2   5     4078.39     4112.87     92.51 o 
   8   2   5     7333.54     7472.67    146.08 o 
  10   2   5     3737.33     3871.32    107.17 o 
  12   2   5     3770.11     3865.83    117.32 o 
 -15   3   5      380.48      278.66     38.24 o 
 -13   3   5      723.12      726.06     38.61 o 
 -11   3   5      215.24      178.36     23.32 o 
  -9   3   5     7224.78     7564.34     91.35 o 
  -7   3   5     4145.12     4285.91     58.05 o 
  -5   3   5      609.78      724.31     20.07 o 
  -3   3   5     2724.81     2703.69     34.27 o 
  -1   3   5      965.42      951.07     23.62 o 
   1   3   5       73.45      102.26     29.52 o 
   3   3   5     4336.15     4391.27     91.47 o 
   5   3   5      148.75      106.92     29.82 o 
   7   3   5     2776.52     2744.56     77.21 o 
   9   3   5     1095.86     1076.70     56.34 o 
  11   3   5      194.90      156.71     39.46 o 
  13   3   5       55.94       82.12     49.30 o 
 -16   4   5      725.49      877.52    104.77 o 
 -14   4   5     3703.41     4039.45    217.80 o 
 -12   4   5     2666.58     2605.60     63.38 o 
 -10   4   5      172.07      135.14     17.26 o 
  -8   4   5     1518.35     1569.08     35.16 o 
  -6   4   5     6538.20     6615.46     75.31 o 
  -4   4   5      195.34      228.70     23.56 o 
  -2   4   5      724.14      835.24     20.75 o 
   0   4   5    30968.28    31380.79    620.40 o 
   2   4   5    54906.78    52573.96    538.77 o 
   4   4   5     7240.76     7287.08    134.32 o 
   6   4   5      383.29      345.62     78.58 o 
   8   4   5       29.61        5.05     33.85 o 
  10   4   5     2141.14     2136.68     85.29 o 
  12   4   5      708.39      690.41     63.40 o 
 -15   5   5     1627.17     1722.26    125.46 o 
 -13   5   5     4919.10     5229.98    137.02 o 
 -11   5   5     4144.45     4215.59     77.76 o 
  -9   5   5     4785.70     5182.36     72.03 o 
  -7   5   5      168.14      168.65     14.22 o 
  -5   5   5     3687.50     3687.50     48.61 o 
  -3   5   5    12226.16    12333.96    155.72 o 
  -1   5   5    28253.76    27913.51    276.35 o 
   1   5   5    30842.42    31210.36    292.73 o 
   3   5   5    13701.65    14017.16    150.53 o 
   5   5   5     8932.11     9221.37    157.11 o 
   7   5   5     2715.84     2739.48     79.75 o 
   9   5   5     2401.26     2424.91     81.40 o 
  11   5   5     1388.83     1306.28     68.12 o 
 -14   6   5      259.01      236.43     43.19 o 
 -12   6   5      680.56      674.11     41.91 o 
 -10   6   5     1176.81     1069.48     38.80 o 
  -8   6   5      358.67      381.38     30.86 o 
  -6   6   5      588.99      543.07     24.90 o 
  -4   6   5      295.47      296.08     20.80 o 
  -2   6   5     9067.99     9090.30    124.19 o 
   0   6   5     7692.93     7557.24     78.31 o 
   2   6   5     4950.38     4807.46     81.21 o 
   4   6   5     1512.88     1520.99     45.44 o 
   6   6   5     2603.67     2507.58     74.62 o 
   8   6   5      367.09      386.90     40.10 o 
  10   6   5      123.03       52.99     31.15 o 
  12   6   5      124.97       58.22     35.52 o 
 -15   7   5      297.79      205.91     64.88 o 
 -13   7   5     1013.00      936.26     64.85 o 
 -11   7   5      840.58      750.30     41.22 o 
  -9   7   5      564.28      552.23     29.91 o 
  -7   7   5     2622.75     2829.77     56.95 o 
  -5   7   5    13717.08    14324.84    162.57 o 
  -3   7   5     2988.39     2835.39     45.30 o 
  -1   7   5     1111.03     1158.42     30.83 o 
   1   7   5      351.41      343.28     20.43 o 
   3   7   5      173.74      180.59     44.38 o 
   5   7   5     4330.60     4425.54     75.46 o 
   7   7   5     2589.55     2638.99     81.64 o 
   9   7   5     1478.74     1477.42     67.58 o 
  11   7   5      890.59      843.17     59.18 o 
 -14   8   5     1445.84     1357.44    110.41 o 
 -12   8   5      630.42      666.35     50.59 o 
 -10   8   5     2291.56     2406.30     73.28 o 
  -8   8   5     7387.64     7640.81    109.37 o 
  -6   8   5    21270.11    22141.92    235.81 o 
  -4   8   5    12430.72    12766.35    168.48 o 
  -2   8   5      587.94      552.29     20.96 o 
   0   8   5     6851.19     7355.91    123.70 o 
   2   8   5    14334.67    14354.47    186.21 o 
   4   8   5     6266.51     6510.41    171.60 o 
   6   8   5     2823.59     2962.56    109.44 o 
   8   8   5     3523.20     3742.84    144.93 o 
  10   8   5     5629.91     5535.77    139.18 o 
 -13   9   5     1143.97     1162.54     65.51 o 
 -11   9   5       40.12        2.38     21.56 o 
  -9   9   5      863.89      908.09     68.09 o 
  -7   9   5     3408.90     3679.52     80.53 o 
  -5   9   5     6740.17     6738.26    110.30 o 
  -3   9   5      374.28      353.02     24.80 o 
  -1   9   5      365.52      386.75     37.73 o 
   1   9   5     4936.35     4858.99    106.62 o 
   3   9   5     3746.84     3743.58     98.00 o 
   5   9   5     2148.02     2169.88     52.90 o 
   7   9   5      975.89      963.48     40.22 o 
   9   9   5     1271.94     1293.37     56.10 o 
  11   9   5      434.13      435.41     50.36 o 
 -14  10   5      144.73       82.87     37.42 o 
 -12  10   5      181.05      142.98     59.17 o 
 -10  10   5      734.67      719.48     41.21 o 
  -8  10   5     3458.58     3249.08     84.28 o 
  -6  10   5     1518.39     1332.09     68.19 o 
  -4  10   5       36.91       34.11     21.35 o 
  -2  10   5       14.17       19.78     12.70 o 
   0  10   5     6810.47     7144.87    153.31 o 
   2  10   5      250.41      184.98     24.24 o 
   4  10   5        9.57      -24.30     16.20 o 
   6  10   5      426.07      379.35     36.96 o 
   8  10   5      857.38      952.12     50.95 o 
  10  10   5      675.93      668.35     56.77 o 
 -13  11   5      567.70      533.79     57.66 o 
 -11  11   5      871.07      868.95     58.26 o 
  -9  11   5     3116.31     3152.19    161.13 o 
  -7  11   5     4421.67     4476.81     94.74 o 
  -5  11   5    13199.49    13764.91    248.22 o 
  -3  11   5    11622.56    11526.31    208.33 o 
  -1  11   5     3580.94     3438.90     82.47 o 
   1  11   5     1320.76     1261.93     58.99 o 
   3  11   5      248.97      229.49     31.36 o 
   5  11   5     7707.32     8073.48    179.32 o 
   7  11   5     4182.63     4374.64    119.07 o 
   9  11   5     2840.59     2915.09     97.15 o 
 -12  12   5      502.94      546.30     84.89 o 
 -10  12   5     1110.63     1076.48     62.20 o 
  -8  12   5      248.22      234.84     37.40 o 
  -6  12   5     7777.65     7892.72    285.57 o 
  -4  12   5    14656.92    14400.80    241.57 o 
  -2  12   5     1778.05     1620.30     65.75 o 
   0  12   5      459.73      424.87     31.36 o 
   2  12   5       53.65       17.74     23.11 o 
   4  12   5     5170.20     5196.87    104.30 o 
   6  12   5     2773.12     2942.33     80.32 o 
   8  12   5     1439.36     1435.65     78.28 o 
  10  12   5     1194.11     1291.50     62.30 o 
 -11  13   5      608.64      548.31    214.64 o 
  -9  13   5       50.49       -6.07     25.42 o 
  -7  13   5     1741.07     1821.92     61.27 o 
  -5  13   5     1259.93     1097.05    128.75 o 
  -3  13   5      628.09      613.60     47.60 o 
  -1  13   5     3938.35     3939.24    185.56 o 
   1  13   5      155.17      101.22     23.20 o 
   3  13   5      202.81      131.71     26.89 o 
   5  13   5      455.55      405.93     37.86 o 
   7  13   5      298.03      239.01     34.36 o 
   9  13   5       73.88       36.68     29.41 o 
 -10  14   5     1181.68     1177.57    122.97 o 
  -8  14   5      694.46      607.27     81.06 o 
  -6  14   5      121.39       85.11     31.45 o 
  -4  14   5     2010.44     1983.40     76.84 o 
  -2  14   5     5481.62     5445.18    201.82 o 
   0  14   5     9160.01     9008.53    287.92 o 
   2  14   5     1492.50     1506.53     54.11 o 
   4  14   5     2539.84     2632.62     74.03 o 
   6  14   5     4536.36     4368.58    102.70 o 
   8  14   5      468.58      488.21     46.37 o 
  -9  15   5      756.29      762.70     60.00 o 
  -7  15   5       30.01        2.20     24.59 o 
  -5  15   5     1277.99     1087.05     59.32 o 
  -3  15   5     2398.15     2327.71     84.18 o 
  -1  15   5     2801.75     2901.46     95.00 o 
   1  15   5     4038.96     4188.65    161.45 o 
   3  15   5     3148.15     3064.19     80.15 o 
   5  15   5     3263.33     3140.42     85.22 o 
   7  15   5      308.19      339.74     47.02 o 
  -8  16   5      688.02      651.62     58.08 o 
  -6  16   5       32.48       18.49     25.52 o 
  -4  16   5      108.36       96.50     29.87 o 
  -2  16   5      172.92      147.88     34.75 o 
   0  16   5       25.92        9.71     26.57 o 
   2  16   5       14.23      -31.55     24.21 o 
   4  16   5      328.36      258.35     34.74 o 
   6  16   5        0.45      -32.02     22.61 o 
  -7  17   5     1094.52     1154.79     68.95 o 
  -5  17   5     2777.35     2839.35    117.13 o 
  -3  17   5     1160.22     1084.85     63.87 o 
  -1  17   5     1018.73      918.31     60.22 o 
   1  17   5      351.02      330.98     85.36 o 
   3  17   5      453.57      458.00     51.26 o 
   5  17   5     1162.73     1151.98     55.74 o 
  -6  18   5      409.08      515.15     66.56 o 
  -4  18   5     2345.85     2463.35     95.48 o 
  -2  18   5     1826.08     1999.10    156.28 o 
   0  18   5     1071.38      882.08     60.48 o 
   2  18   5      365.15      290.10     44.34 o 
   4  18   5     1416.61     1409.95    120.69 o 
  -3  19   5        1.23      -38.84     25.90 o 
  -1  19   5      580.60      573.62     68.03 o 
   1  19   5      363.84      290.91     95.70 o 
 -16   0   6      608.00      796.94     66.62 o 
 -14   0   6      721.76      708.17     58.31 o 
 -12   0   6       60.26       12.37     25.03 o 
 -10   0   6     3547.37     3342.32     95.02 o 
  -8   0   6    23955.27    24515.51    480.33 o 
  -6   0   6    32702.64    33941.10    367.58 o 
  -4   0   6     3958.72     3849.60     63.30 o 
  -2   0   6      983.62      789.19     33.13 o 
   0   0   6    46962.91    47825.09    837.49 o 
   2   0   6    17916.57    18660.21    368.44 o 
   4   0   6     1852.57     1853.09     81.40 o 
   6   0   6      570.00      477.64     50.24 o 
   8   0   6     4894.56     4895.85    161.99 o 
  10   0   6     6515.57     6543.69    211.96 o 
  12   0   6     1797.77     1760.14    118.74 o 
 -15   1   6      432.41      358.37     46.76 o 
 -13   1   6       45.23       28.89     20.48 o 
 -11   1   6      163.53       79.98     27.90 o 
  -9   1   6      298.03      259.48     23.00 o 
  -7   1   6    12266.04    12264.23    122.98 o 
  -5   1   6    33223.55    34412.25    262.22 o 
  -3   1   6     6221.11     6707.70     66.60 o 
  -1   1   6      307.58      281.11     16.99 o 
   1   1   6     1192.46     1208.40     41.85 o 
   3   1   6     2445.08     2506.92     64.64 o 
   5   1   6      512.57      440.00     35.13 o 
   7   1   6      948.34      950.21     56.48 o 
   9   1   6     2356.77     2569.13     85.63 o 
  11   1   6     1977.20     2025.81     96.78 o 
 -14   2   6       58.70       14.01     22.74 o 
 -12   2   6      983.39      865.81     38.75 o 
 -10   2   6     5797.22     5628.75     92.50 o 
  -8   2   6      671.60      681.33     24.69 o 
  -6   2   6      129.33      130.97     13.68 o 
  -4   2   6      406.38      401.19     13.85 o 
  -2   2   6     1319.38     1395.91     30.72 o 
   0   2   6     3178.70     3273.07     52.45 o 
   2   2   6     4650.20     4408.58     87.84 o 
   4   2   6     3076.65     2817.49     72.19 o 
   6   2   6      805.17      817.63     44.40 o 
   8   2   6     1479.06     1469.99     63.11 o 
  10   2   6      345.17      315.71     45.90 o 
  12   2   6        4.31      -41.00     31.44 o 
 -15   3   6     1392.31     1415.80     63.14 o 
 -13   3   6     4095.51     4365.17    102.15 o 
 -11   3   6     4065.00     4127.22     80.67 o 
  -9   3   6     2472.39     2500.86     54.55 o 
  -7   3   6     4968.82     5087.50     65.77 o 
  -5   3   6    19109.32    19741.89    179.69 o 
  -3   3   6     5588.55     5317.14     59.06 o 
  -1   3   6      161.83      133.92     13.67 o 
   1   3   6    14734.81    14719.42    156.05 o 
   3   3   6    28537.94    28286.83    374.83 o 
   5   3   6    21327.54    21592.74    307.02 o 
   7   3   6     1174.01     1259.47     56.10 o 
   9   3   6     1038.30      993.75     58.99 o 
  11   3   6     1627.05     1680.83     76.89 o 
 -14   4   6     1762.61     1830.87     68.41 o 
 -12   4   6      214.86      254.42     34.20 o 
 -10   4   6     1549.12     1624.65     56.75 o 
  -8   4   6     4372.57     4423.57     62.64 o 
  -6   4   6    11693.96    12169.74    122.27 o 
  -4   4   6     2586.59     2710.67     41.33 o 
  -2   4   6      130.81      104.02     22.10 o 
   0   4   6    10901.48    10902.56    121.14 o 
   2   4   6     7940.63     7718.37     96.37 o 
   4   4   6     4342.76     4521.17     96.46 o 
   6   4   6     2234.19     2342.47     73.81 o 
   8   4   6     2672.92     2806.36    200.14 o 
  10   4   6     1424.68     1362.72     86.03 o 
 -15   5   6       46.43       22.59     34.52 o 
 -13   5   6      200.98      130.10     38.04 o 
 -11   5   6     2336.58     2241.44     70.11 o 
  -9   5   6        7.07      -15.09     14.52 o 
  -7   5   6      786.26      710.37     29.14 o 
  -5   5   6     1108.75     1181.70     41.14 o 
  -3   5   6     3450.32     3393.73     65.19 o 
  -1   5   6       64.31       89.72     17.02 o 
   1   5   6     1524.20     1407.83     33.27 o 
   3   5   6      547.54      423.52     27.29 o 
   5   5   6     1958.15     1888.57    118.00 o 
   7   5   6      209.60      248.08     37.63 o 
   9   5   6      191.26       88.90     32.20 o 
  11   5   6        0.17      -38.52     25.68 o 
 -14   6   6      308.48      304.78     47.83 o 
 -12   6   6     2335.30     2213.65    119.34 o 
 -10   6   6    14924.78    14897.91    181.20 o 
  -8   6   6     2710.17     2804.02     67.62 o 
  -6   6   6      437.13      509.63     25.79 o 
  -4   6   6      709.69      812.38     32.48 o 
  -2   6   6    14072.99    14433.53    183.17 o 
   0   6   6    12712.91    12028.43    160.02 o 
   2   6   6     8359.33     8730.17    124.36 o 
   4   6   6    11888.50    12431.00    169.35 o 
   6   6   6     3626.66     3815.20    101.95 o 
   8   6   6     2606.65     2761.51    121.29 o 
  10   6   6     1211.49     1204.56     67.95 o 
 -15   7   6      900.45      694.57     95.37 o 
 -13   7   6     2550.00     2591.74     99.11 o 
 -11   7   6     3100.89     3296.07     71.24 o 
  -9   7   6     2705.55     2710.56     60.63 o 
  -7   7   6      851.75      916.48     39.55 o 
  -5   7   6     3345.43     3596.04     64.71 o 
  -3   7   6     7777.74     7974.36    118.43 o 
  -1   7   6     3318.49     3214.57     66.62 o 
   1   7   6     4366.15     4440.81    106.21 o 
   3   7   6     4051.47     3937.09    154.74 o 
   5   7   6    15846.22    16934.65    428.28 o 
   7   7   6     3157.01     3321.78    101.01 o 
   9   7   6      969.95      938.85     59.50 o 
  11   7   6      471.83      516.24     55.08 o 
 -14   8   6      535.49      368.17     81.53 o 
 -12   8   6      206.28      215.63     49.82 o 
 -10   8   6      238.79      192.09     25.85 o 
  -8   8   6      881.69      792.45     34.75 o 
  -6   8   6      476.65      420.85     26.93 o 
  -4   8   6      251.12      237.82     23.72 o 
  -2   8   6      294.77      286.88     32.41 o 
   0   8   6      176.32      115.05     26.80 o 
   2   8   6     1053.48      914.54     51.01 o 
   4   8   6     2380.32     2276.31     82.36 o 
   6   8   6      286.57      259.56     39.66 o 
   8   8   6       82.40       68.31     27.61 o 
  10   8   6      404.85      420.55     51.84 o 
 -13   9   6      271.56      158.77     63.00 o 
 -11   9   6     1824.71     1729.22     71.65 o 
  -9   9   6      213.71      185.44     30.19 o 
  -7   9   6     2322.47     2388.76     56.30 o 
  -5   9   6    16387.58    16856.10    217.81 o 
  -3   9   6    14001.36    13842.48    184.31 o 
  -1   9   6     5139.68     4807.94    112.48 o 
   1   9   6       11.68        6.23     29.27 o 
   3   9   6     2461.97     2493.12     66.63 o 
   5   9   6     2244.88     2153.45    214.17 o 
   7   9   6     1427.15     1370.33    125.46 o 
   9   9   6     1789.66     1847.11     87.23 o 
 -12  10   6      481.78      490.34     88.25 o 
 -10  10   6     4075.95     4226.91    143.55 o 
  -8  10   6     1265.17     1435.38     53.50 o 
  -6  10   6     2914.67     3121.41     65.34 o 
  -4  10   6    12719.94    13056.70    363.91 o 
  -2  10   6    23978.73    24204.67    678.65 o 
   0  10   6     4409.74     4237.19     83.38 o 
   2  10   6      693.84      578.48     35.52 o 
   4  10   6     1682.75     1551.18     56.08 o 
   6  10   6     3337.72     3473.98    114.05 o 
   8  10   6     3242.26     3770.74    286.17 o 
  10  10   6     2049.29     2304.40    135.66 o 
 -13  11   6       85.49       40.79     35.64 o 
 -11  11   6       55.09       -2.23     27.48 o 
  -9  11   6      866.08      853.14     45.78 o 
  -7  11   6      147.67       69.82     23.18 o 
  -5  11   6       11.51       -5.90     23.77 o 
  -3  11   6     2634.54     2711.18     86.13 o 
  -1  11   6     2468.87     2295.11     79.00 o 
   1  11   6      111.29       70.31     23.54 o 
   3  11   6     1538.71     1436.04     53.73 o 
   5  11   6       26.22      -29.86     19.90 o 
   7  11   6      447.76      398.45     39.53 o 
   9  11   6      404.35      425.84     57.60 o 
 -12  12   6     1305.13     1239.27     72.99 o 
 -10  12   6     1194.02     1197.61     85.90 o 
  -8  12   6     1039.73      952.47     46.69 o 
  -6  12   6      385.79      300.37     39.16 o 
  -4  12   6        6.92      -30.03     20.02 o 
  -2  12   6     1457.34     1458.41     65.10 o 
   0  12   6     7814.81     7725.36    257.16 o 
   2  12   6     4041.57     4190.35     90.57 o 
   4  12   6      918.72      942.03     46.89 o 
   6  12   6      600.65      590.50     46.19 o 
   8  12   6     1232.54     1278.46    119.55 o 
 -11  13   6     1461.06     1377.26     75.42 o 
  -9  13   6     1266.14     1369.39     69.23 o 
  -7  13   6     1917.35     1814.23     62.65 o 
  -5  13   6     1640.22     1642.25     69.70 o 
  -3  13   6     2308.83     2289.27    181.40 o 
  -1  13   6    10146.65    10129.37    301.68 o 
   1  13   6     3068.71     2984.35     97.25 o 
   3  13   6     1661.85     1640.39     58.35 o 
   5  13   6     1634.07     1666.82     62.71 o 
   7  13   6     2249.94     2406.33     79.94 o 
 -10  14   6      185.75      162.68     39.38 o 
  -8  14   6        2.14      -33.26     22.17 o 
  -6  14   6      410.80      468.18     48.01 o 
  -4  14   6     1090.23     1058.78     58.74 o 
  -2  14   6     1118.92      967.01     57.51 o 
   0  14   6      721.21      671.48     50.28 o 
   2  14   6       90.96       86.75     53.93 o 
   4  14   6      499.43      412.54     38.40 o 
   6  14   6      111.81       58.90     30.23 o 
  -9  15   6      189.88      142.96     40.56 o 
  -7  15   6      339.80      304.96     41.74 o 
  -5  15   6      724.53      652.11     49.41 o 
  -3  15   6       40.93      -20.53     21.20 o 
  -1  15   6      259.94      233.41     36.70 o 
   1  15   6     1096.11     1073.28     62.48 o 
   3  15   6     1508.23     1497.71     75.19 o 
   5  15   6      931.71      830.81     49.61 o 
  -8  16   6      463.37      517.69     56.08 o 
  -6  16   6     1955.29     2110.01    131.37 o 
  -4  16   6      477.53      492.70     49.90 o 
  -2  16   6     1056.52     1090.35     67.97 o 
   0  16   6     3163.19     3214.15    106.57 o 
   2  16   6     3195.21     3204.61    109.35 o 
   4  16   6     1996.35     2041.45     89.41 o 
  -7  17   6      441.05      408.74     50.62 o 
  -5  17   6       13.09       12.83     26.49 o 
  -3  17   6       89.61       29.66     40.36 o 
  -1  17   6     1187.61     1186.55     67.52 o 
   1  17   6     2106.88     2105.72     89.75 o 
   3  17   6     1129.75     1095.71     67.86 o 
  -4  18   6     1022.88     1049.39     67.83 o 
  -2  18   6      893.66      902.81     61.69 o 
   0  18   6       81.14       30.23     33.79 o 
 -15   1   7     2038.03     1880.75     72.10 o 
 -13   1   7      421.87      433.63     38.93 o 
 -11   1   7      127.42      125.05     23.67 o 
  -9   1   7      433.55      390.88     26.80 o 
  -7   1   7    12393.64    12969.61    152.07 o 
  -5   1   7    16678.29    17113.69    161.62 o 
  -3   1   7     6067.74     5870.66     64.19 o 
  -1   1   7     2830.97     2805.49     50.64 o 
   1   1   7     3047.37     2986.48     72.46 o 
   3   1   7    10564.49    10803.80    252.79 o 
   5   1   7     5098.59     5548.60    149.97 o 
   7   1   7      924.08      895.71     52.00 o 
   9   1   7     2100.49     2172.83    168.57 o 
  11   1   7     1247.55     1337.53     74.54 o 
 -14   2   7      555.85      493.01     43.35 o 
 -12   2   7     1965.33     1968.81     66.71 o 
 -10   2   7     3782.29     3967.62     74.75 o 
  -8   2   7       21.44      -19.02     12.68 o 
  -6   2   7     6820.10     6995.81     82.32 o 
  -4   2   7    22198.32    22610.62    204.47 o 
  -2   2   7    30321.63    30474.78    290.69 o 
   0   2   7     5746.25     5869.12     80.80 o 
   2   2   7      118.87      131.67     22.91 o 
   4   2   7     5788.95     5906.83    162.73 o 
   6   2   7     4177.07     4511.59    106.98 o 
   8   2   7     4664.97     4842.09    121.08 o 
  10   2   7     1208.91     1169.12     67.70 o 
 -15   3   7        0.54      -24.69     25.33 o 
 -13   3   7       14.34      -29.93     20.28 o 
 -11   3   7      366.87      385.05     40.10 o 
  -9   3   7      469.28      369.98     44.27 o 
  -7   3   7     2080.69     2057.10     58.91 o 
  -5   3   7     3138.79     3079.74     48.38 o 
  -3   3   7    15242.56    15682.80    163.96 o 
  -1   3   7     3395.52     3410.79     55.99 o 
   1   3   7     1544.85     1600.34     37.68 o 
   3   3   7       22.02       -2.09     34.99 o 
   5   3   7      958.50     1095.92     66.22 o 
   7   3   7      167.27      194.21     35.45 o 
   9   3   7        3.69      -33.29     30.11 o 
  11   3   7      139.07      106.88     58.83 o 
 -14   4   7      710.28      584.37     63.27 o 
 -12   4   7      472.06      458.99     41.81 o 
 -10   4   7     5893.48     6063.31    117.79 o 
  -8   4   7    12304.96    12891.12    187.86 o 
  -6   4   7      609.02      629.39     27.82 o 
  -4   4   7      830.55      701.51     29.22 o 
  -2   4   7     3117.09     3045.86     50.81 o 
   0   4   7     8577.95     8467.99    103.52 o 
   2   4   7      776.53      745.32     28.17 o 
   4   4   7     4728.58     4783.61    104.01 o 
   6   4   7     5158.73     5780.57    159.64 o 
   8   4   7     4638.57     4852.81    158.83 o 
  10   4   7      620.88      598.31     97.58 o 
 -15   5   7     1309.69     1315.84    121.82 o 
 -13   5   7     1592.63     1611.61     66.06 o 
 -11   5   7     5075.79     4923.55    107.39 o 
  -9   5   7     4009.15     4205.74     94.07 o 
  -7   5   7    14068.34    14292.21    168.22 o 
  -5   5   7     3312.40     3394.70     62.35 o 
  -3   5   7      365.22      378.81     24.85 o 
  -1   5   7     2165.60     2159.31     54.16 o 
   1   5   7     6350.07     6471.67    107.22 o 
   3   5   7    12997.86    12903.83    280.84 o 
   5   5   7     8596.88     8680.37    469.11 o 
   7   5   7     6956.82     7699.79    423.71 o 
   9   5   7     2185.49     2427.43     98.59 o 
 -14   6   7      554.98      508.53     46.98 o 
 -12   6   7     2216.03     2227.19     79.81 o 
 -10   6   7     3042.54     3088.03     82.26 o 
  -8   6   7      130.96      111.27     20.65 o 
  -6   6   7      237.80      239.28     21.87 o 
  -4   6   7     1700.35     1786.00     49.40 o 
  -2   6   7      273.97      241.74     22.46 o 
   0   6   7        1.16      -13.07     13.20 o 
   2   6   7       14.50      -34.65     23.10 o 
   4   6   7     8365.24     8444.12    385.50 o 
   6   6   7     1645.23     1726.08     66.99 o 
   8   6   7      506.16      503.60     50.93 o 
  10   6   7       93.72       65.92     40.83 o 
 -13   7   7       49.18       -2.25     27.35 o 
 -11   7   7      564.52      573.21     43.21 o 
  -9   7   7      357.03      302.88     39.36 o 
  -7   7   7     8323.99     8118.23    118.11 o 
  -5   7   7     3751.58     3870.87     69.77 o 
  -3   7   7      486.15      576.10     30.67 o 
  -1   7   7     2445.65     2394.77     58.46 o 
   1   7   7     4932.49     4618.97    114.02 o 
   3   7   7     2321.18     2329.56    201.82 o 
   5   7   7        8.03       -9.33     25.44 o 
   7   7   7      136.52       85.88     37.27 o 
   9   7   7      751.65      660.05     88.25 o 
 -14   8   7      616.57      550.67     60.65 o 
 -12   8   7      938.01      879.53     64.33 o 
 -10   8   7     2747.18     2806.17     77.08 o 
  -8   8   7     4548.76     4564.01     83.13 o 
  -6   8   7     3023.03     3191.38     64.92 o 
  -4   8   7     2982.15     3259.34     71.04 o 
  -2   8   7    14563.50    15135.99    198.82 o 
   0   8   7    12345.59    12304.46    214.79 o 
   2   8   7     1466.70     1362.24     63.73 o 
   4   8   7     2034.32     1936.99    143.72 o 
   6   8   7     2882.47     2852.36    124.18 o 
   8   8   7     3915.33     4192.19    168.24 o 
 -13   9   7       74.54       20.55     53.12 o 
 -11   9   7     1101.45      979.26     67.16 o 
  -9   9   7     1038.81     1021.87     40.86 o 
  -7   9   7     2484.67     2551.98     59.86 o 
  -5   9   7       68.03       55.45     24.56 o 
  -3   9   7      929.95     1038.17     45.46 o 
  -1   9   7     4884.69     5023.87    120.38 o 
   1   9   7     3408.26     3372.11     99.63 o 
   3   9   7      883.25      754.61     52.21 o 
   5   9   7       80.04       15.49     29.81 o 
   7   9   7     1098.44     1006.28     65.88 o 
   9   9   7      810.34      947.66     69.85 o 
 -12  10   7      692.77      604.90     60.70 o 
 -10  10   7      605.17      609.81     51.49 o 
  -8  10   7       15.30      -24.11     16.07 o 
  -6  10   7      123.07       50.51     19.59 o 
  -4  10   7     1081.86     1067.31     42.75 o 
  -2  10   7     6446.24     6152.31    157.15 o 
   0  10   7      298.15      209.20     35.48 o 
   2  10   7      256.40      211.99     37.08 o 
   4  10   7       16.47       13.93     26.88 o 
   6  10   7      672.29      614.35     58.24 o 
   8  10   7      124.55      126.48     46.04 o 
 -11  11   7      648.67      640.84     45.08 o 
  -9  11   7     1409.35     1467.48     58.10 o 
  -7  11   7     3449.27     3557.05     89.34 o 
  -5  11   7     3263.57     3296.40     78.17 o 
  -3  11   7     3797.16     3693.23    103.69 o 
  -1  11   7     5643.81     5621.60    133.47 o 
   1  11   7     5579.97     5707.47    139.25 o 
   3  11   7     4504.93     4495.40    125.92 o 
   5  11   7      944.81      939.17     61.01 o 
   7  11   7      404.38      404.38     53.96 o 
 -12  12   7      136.25      115.91     38.49 o 
 -10  12   7        2.89       11.30     23.77 o 
  -8  12   7      568.90      576.53     73.47 o 
  -6  12   7     4231.86     4363.94    117.67 o 
  -4  12   7     1977.67     1952.23     75.75 o 
  -2  12   7     2507.37     2462.82    126.26 o 
   0  12   7     3928.36     3682.71    180.19 o 
   2  12   7     4155.83     3937.67    221.96 o 
   4  12   7      303.57      307.10     39.18 o 
   6  12   7        9.56      -41.38     27.59 o 
 -11  13   7      563.29      458.46     56.18 o 
  -9  13   7      151.92      107.52     28.47 o 
  -7  13   7        0.21      -27.00     19.02 o 
  -5  13   7       60.86       24.64     25.52 o 
  -3  13   7       21.29       18.54     24.79 o 
  -1  13   7      596.24      638.77     50.25 o 
   1  13   7      140.16       74.40     31.33 o 
   3  13   7     1030.08      924.45     60.60 o 
   5  13   7     1482.10     1490.95     62.73 o 
 -10  14   7     2655.46     2794.14    160.92 o 
  -8  14   7      628.81      589.34     44.34 o 
  -6  14   7      446.39      447.67     47.42 o 
  -4  14   7     1190.44     1235.07     64.59 o 
  -2  14   7     1132.98      974.71     57.88 o 
   0  14   7      175.08      188.66     36.04 o 
   2  14   7     2846.45     2812.89    101.50 o 
   4  14   7     4653.92     4748.31    139.06 o 
  -9  15   7     1459.13     1432.34     78.77 o 
  -7  15   7      992.48      995.13     52.15 o 
  -5  15   7       81.16       41.04     36.60 o 
  -3  15   7      250.07      222.34     38.73 o 
  -1  15   7      905.11      793.67     55.90 o 
   1  15   7     2377.79     2390.40     93.80 o 
   3  15   7     2647.81     2567.64    100.81 o 
  -6  16   7       83.55       69.99     31.71 o 
  -4  16   7      135.76      139.44     37.61 o 
  -2  16   7      607.97      592.67     70.38 o 
   0  16   7      103.02       36.11     31.54 o 
   2  16   7      465.40      604.44     61.20 o 
  -5  17   7      758.25      782.67     59.35 o 
  -3  17   7     1160.97     1184.56     79.72 o 
  -1  17   7     1561.51     1589.04     86.44 o 
   1  17   7      586.93      681.97    131.37 o 
 -14   0   8     1927.78     1957.05    127.20 o 
 -12   0   8     2304.17     2460.35    131.37 o 
 -10   0   8      490.12      451.99     53.53 o 
  -8   0   8      109.43      168.18     28.29 o 
  -6   0   8      961.60      909.84     47.57 o 
  -4   0   8    15047.47    15021.26    241.45 o 
  -2   0   8    33352.11    33592.90    452.48 o 
   0   0   8    12919.48    13058.64    284.49 o 
   2   0   8     3016.28     3037.12    112.69 o 
   4   0   8     2303.87     2632.95    113.37 o 
   6   0   8     1217.39     1241.12     84.35 o 
   8   0   8     4813.19     4823.85    174.89 o 
 -13   1   8      170.94      146.59     30.88 o 
 -11   1   8       28.46       -2.40     20.55 o 
  -9   1   8      103.86       80.38     22.89 o 
  -7   1   8     3130.58     3281.62     63.17 o 
  -5   1   8      344.95      253.76     22.06 o 
  -3   1   8     3764.02     3621.50     55.90 o 
  -1   1   8    15464.14    15288.11    167.38 o 
   1   1   8     7807.49     7736.51    144.86 o 
   3   1   8      466.10      480.14     37.20 o 
   5   1   8        2.61      -30.06     20.04 o 
   7   1   8     1696.62     1804.50     74.88 o 
   9   1   8      206.10      175.52     39.56 o 
 -14   2   8      393.81      314.05     58.85 o 
 -12   2   8     1852.43     1805.61     65.01 o 
 -10   2   8      223.13      220.34     28.86 o 
  -8   2   8      405.18      349.72     32.91 o 
  -6   2   8     2821.21     2754.26     89.09 o 
  -4   2   8     2977.37     2842.37     48.09 o 
  -2   2   8       17.40      -16.11     12.66 o 
   0   2   8      656.91      595.24     27.71 o 
   2   2   8      113.23       44.86     50.44 o 
   4   2   8     1488.80     1523.48     59.06 o 
   6   2   8     3268.38     3587.01    221.83 o 
   8   2   8      932.74      946.25     60.66 o 
 -13   3   8     1279.13     1333.93     60.80 o 
 -11   3   8     2124.08     2058.11     68.40 o 
  -9   3   8     3061.08     3191.11     81.06 o 
  -7   3   8    13859.15    14340.25    276.41 o 
  -5   3   8     3036.29     3138.88     83.29 o 
  -3   3   8     2643.72     2637.58     55.03 o 
  -1   3   8     6050.18     5743.21     83.02 o 
   1   3   8     7344.06     7310.89     99.32 o 
   3   3   8     5832.22     5993.23    163.07 o 
   5   3   8      436.18      434.93     56.55 o 
   7   3   8     5770.22     6223.67    238.89 o 
   9   3   8     3850.93     4160.08    219.21 o 
 -14   4   8      252.63      233.53     37.64 o 
 -12   4   8     1141.91     1144.25     54.54 o 
 -10   4   8     1795.78     1870.82     72.82 o 
  -8   4   8     4116.47     4219.02     93.31 o 
  -6   4   8     1329.06     1424.45     52.27 o 
  -4   4   8     1097.33     1036.26     35.25 o 
  -2   4   8     4504.30     4253.86     91.86 o 
   0   4   8     3337.50     3273.21     72.95 o 
   2   4   8     2153.00     2120.05     75.75 o 
   4   4   8     2265.99     2227.62     71.58 o 
   6   4   8     1815.39     1891.88    322.17 o 
   8   4   8     2483.29     2697.36    155.21 o 
 -13   5   8      421.82      446.38     44.90 o 
 -11   5   8       30.93       18.12     25.40 o 
  -9   5   8       95.84      125.07     27.82 o 
  -7   5   8      457.49      389.97     34.69 o 
  -5   5   8     6007.98     6144.55     94.04 o 
  -3   5   8      112.17       71.66     19.65 o 
  -1   5   8     1976.99     1851.32     61.11 o 
   1   5   8      365.58      293.84     88.25 o 
   3   5   8     1540.20     1372.06     64.51 o 
   5   5   8      269.97      155.41     48.89 o 
   7   5   8        3.99      -54.13     48.36 o 
   9   5   8      198.89      165.91     58.90 o 
 -14   6   8     1260.40     1300.50     96.37 o 
 -12   6   8     4585.21     4669.96    111.52 o 
 -10   6   8      608.30      640.09     44.33 o 
  -8   6   8      797.00      728.72     55.08 o 
  -6   6   8     6996.09     6995.61    104.72 o 
  -4   6   8    12325.24    12258.83    176.96 o 
  -2   6   8     3372.56     3403.23     73.76 o 
   0   6   8      168.17      204.59     30.97 o 
   2   6   8     3017.21     3118.40     95.60 o 
   4   6   8     4156.98     4011.25    115.87 o 
   6   6   8     4288.27     4014.14    120.57 o 
   8   6   8     2006.94     2573.18    151.78 o 
 -13   7   8      703.01      796.82     53.77 o 
 -11   7   8     4091.51     4099.65    102.00 o 
  -9   7   8     2942.04     2876.16     80.98 o 
  -7   7   8     4533.63     4652.38     82.99 o 
  -5   7   8     2702.92     2782.47     68.79 o 
  -3   7   8     2107.32     2262.20     60.14 o 
  -1   7   8      647.84      595.41     41.92 o 
   1   7   8     1042.53     1055.55     87.44 o 
   3   7   8     7072.66     6635.44    153.62 o 
   5   7   8     1611.29     1509.56     73.65 o 
   7   7   8     2631.43     2575.33    150.84 o 
 -12   8   8       11.41       -9.17     25.27 o 
 -10   8   8      112.83       22.41     25.82 o 
  -8   8   8     2325.31     2258.55     57.71 o 
  -6   8   8      520.08      462.27     31.64 o 
  -4   8   8     1057.66      977.10     41.28 o 
  -2   8   8     1566.74     1432.41     82.67 o 
   0   8   8      136.70       85.83     28.59 o 
   2   8   8       94.76       20.45     28.81 o 
   4   8   8        1.19      -35.56     23.70 o 
   6   8   8       37.29      -41.67     27.78 o 
   8   8   8       63.62        2.97     40.19 o 
 -11   9   8      171.55      123.16     32.18 o 
  -9   9   8      159.66      115.94     23.31 o 
  -7   9   8     1393.79     1367.07     45.96 o 
  -5   9   8     2393.46     2400.57     65.72 o 
  -3   9   8     3731.64     3764.68    103.16 o 
  -1   9   8     4495.29     4482.82    116.40 o 
   1   9   8     7986.53     8091.72    173.18 o 
   3   9   8     2984.42     2873.24     99.67 o 
   5   9   8      584.31      475.48     67.83 o 
   7   9   8      226.83      185.70     43.06 o 
 -12  10   8     1073.34     1136.59     72.91 o 
 -10  10   8       82.21       52.48     27.10 o 
  -8  10   8      171.16      140.90     24.13 o 
  -6  10   8     3055.86     3089.98     69.06 o 
  -4  10   8     7271.70     7203.87    155.17 o 
  -2  10   8     3094.91     3113.85     96.32 o 
   0  10   8     2163.59     2138.14     82.77 o 
   2  10   8     6674.94     6632.10    157.67 o 
   4  10   8     4728.05     4839.29    175.15 o 
   6  10   8      421.03      449.30     55.50 o 
 -11  11   8      314.64      241.75     47.77 o 
  -9  11   8      850.42      833.20     55.97 o 
  -7  11   8      537.29      471.43     33.88 o 
  -5  11   8      458.59      498.97     46.51 o 
  -3  11   8     3708.52     3748.42    108.68 o 
  -1  11   8      580.70      534.08     49.30 o 
   1  11   8        5.44      -34.58     23.05 o 
   3  11   8      394.53      325.53     48.52 o 
   5  11   8       26.88      -24.10     29.59 o 
 -10  12   8     1548.41     1464.80     70.78 o 
  -8  12   8     1335.51     1347.78     58.39 o 
  -6  12   8      618.15      585.31     43.07 o 
  -4  12   8      973.38      960.16     58.14 o 
  -2  12   8     1095.75     1013.31     59.02 o 
   0  12   8      253.87      248.35     41.26 o 
   2  12   8      418.20      409.02     57.42 o 
   4  12   8     1749.06     1706.77     83.73 o 
   6  12   8     1648.99     1700.96    107.59 o 
  -9  13   8     2463.71     2673.06     83.75 o 
  -7  13   8     1613.13     1715.64     65.36 o 
  -5  13   8      463.22      583.72     49.36 o 
  -3  13   8     2442.97     2509.72     91.63 o 
  -1  13   8     1712.80     1705.71     76.54 o 
   1  13   8     1603.73     1598.47     79.06 o 
   3  13   8     2123.14     2163.93     92.01 o 
   5  13   8     2379.64     2415.58    101.61 o 
  -8  14   8      552.98      682.82     52.72 o 
  -6  14   8      291.29      312.16     53.39 o 
  -4  14   8      105.46       43.70     27.83 o 
  -2  14   8       24.49      -33.02     22.01 o 
   0  14   8      684.78      590.93     56.12 o 
   2  14   8      723.96      619.33     60.33 o 
   4  14   8      530.32      425.27     56.18 o 
  -7  15   8      985.99      981.71     57.20 o 
  -5  15   8      133.17      116.42     36.24 o 
  -3  15   8        0.94        4.10     33.31 o 
  -1  15   8      484.01      476.80     51.62 o 
   1  15   8      481.67      543.88     56.84 o 
  -4  16   8      224.19      185.56     40.23 o 
  -2  16   8      425.95      438.22     67.43 o 
   0  16   8      721.22      779.35     60.05 o 
 -13   1   9     1240.13     1324.63     77.06 o 
 -11   1   9     1947.81     1790.67     83.70 o 
  -9   1   9     2850.50     2942.69     77.87 o 
  -7   1   9      916.15      884.65     43.17 o 
  -5   1   9      128.19       78.02     21.92 o 
  -3   1   9     3293.13     3226.71     76.29 o 
  -1   1   9     8704.60     8684.85    113.34 o 
   1   1   9     8593.94     8522.51    153.90 o 
   3   1   9     2159.63     2322.28    106.38 o 
   5   1   9      354.72      412.08     45.98 o 
   7   1   9     2678.43     3125.50    120.22 o 
 -14   2   9     2694.30     2951.65    165.68 o 
 -12   2   9     3037.53     3147.80    111.91 o 
 -10   2   9      136.55      125.23     27.90 o 
  -8   2   9     1649.64     1569.86     56.72 o 
  -6   2   9      497.56      540.87     37.67 o 
  -4   2   9     8368.23     8750.37    143.66 o 
  -2   2   9     2627.61     2734.81     68.73 o 
   0   2   9     5048.00     4855.37     94.71 o 
   2   2   9    10935.03    10934.76    271.19 o 
   4   2   9     3198.28     3445.72    128.81 o 
   6   2   9     2240.61     2704.47    260.98 o 
   8   2   9      173.98      203.89     43.47 o 
 -13   3   9     1620.27     1665.38     67.58 o 
 -11   3   9       35.20      -22.33     26.30 o 
  -9   3   9     1815.07     1691.76     61.48 o 
  -7   3   9       60.98       70.57     22.39 o 
  -5   3   9     1643.81     1807.74     59.44 o 
  -3   3   9      157.77       96.76     19.14 o 
  -1   3   9       78.65       24.32     20.51 o 
   1   3   9     3152.68     2910.14     72.48 o 
   3   3   9     3589.86     3280.49    114.24 o 
   5   3   9       42.83      -67.90     45.27 o 
   7   3   9        5.07      -72.13     48.09 o 
 -12   4   9      859.15      786.43     50.03 o 
 -10   4   9     3335.78     3433.58     92.81 o 
  -8   4   9     1992.99     2066.02     67.20 o 
  -6   4   9     1581.98     1403.96     54.06 o 
  -4   4   9     6239.85     6153.27     95.78 o 
  -2   4   9     4760.21     4719.22     92.39 o 
   0   4   9       61.12        7.84     20.38 o 
   2   4   9       15.86      -10.48     23.74 o 
   4   4   9      723.95      718.43     53.41 o 
   6   4   9     2652.80     3865.88    190.47 o 
   8   4   9     2116.40     2710.19    159.30 o 
 -13   5   9      348.46      205.78     36.81 o 
 -11   5   9     1770.08     1859.51     69.06 o 
  -9   5   9     7082.34     7171.10    146.30 o 
  -7   5   9     5374.30     5721.49    115.48 o 
  -5   5   9     2577.59     2626.47     73.04 o 
  -3   5   9     7375.24     7454.71    123.72 o 
  -1   5   9     2464.08     2457.64     65.22 o 
   1   5   9     1398.04     1291.79     62.07 o 
   3   5   9     1277.17     1090.43     60.70 o 
   5   5   9     2781.95     2620.09     96.00 o 
   7   5   9     3046.75     4812.30    223.11 o 
 -12   6   9       56.94       20.96     28.83 o 
 -10   6   9       80.26       79.83     29.04 o 
  -8   6   9     3343.40     3498.45     93.73 o 
  -6   6   9     3380.13     3583.35     88.30 o 
  -4   6   9     1636.54     1642.57     48.12 o 
  -2   6   9      559.90      546.75     35.28 o 
   0   6   9        1.58      -29.53     19.69 o 
   2   6   9     1357.63     1236.45     82.07 o 
   4   6   9       82.04       45.27     31.29 o 
   6   6   9      309.77      218.27     65.28 o 
 -11   7   9      942.11      845.09     50.64 o 
  -9   7   9     1941.74     1895.75     68.89 o 
  -7   7   9       25.00       -7.82     20.98 o 
  -5   7   9      695.73      657.67     33.78 o 
  -3   7   9     2138.36     2042.50     60.15 o 
  -1   7   9     7482.01     7300.45    156.22 o 
   1   7   9     2046.52     2057.67     80.83 o 
   3   7   9      274.69      306.50     43.41 o 
   5   7   9      419.49      369.56     50.54 o 
   7   7   9      656.54      834.89     85.46 o 
 -12   8   9      917.59      969.77     55.66 o 
 -10   8   9     1167.41     1157.17     57.26 o 
  -8   8   9     1912.05     1899.90     67.51 o 
  -6   8   9     1027.83      972.01     45.17 o 
  -4   8   9     4156.06     4103.75     88.32 o 
  -2   8   9     4471.36     4684.23    121.10 o 
   0   8   9     3199.60     3177.00    100.20 o 
   2   8   9     3552.62     3374.97    119.21 o 
   4   8   9     3060.15     2986.86    106.08 o 
   6   8   9     2205.07     2222.64    101.61 o 
 -11   9   9      521.26      631.16     48.37 o 
  -9   9   9      599.53      566.80     46.04 o 
  -7   9   9      269.53      193.59     26.94 o 
  -5   9   9      838.75      848.32     41.85 o 
  -3   9   9     3549.23     3492.75    136.00 o 
  -1   9   9      486.55      509.23     48.11 o 
   1   9   9      211.09      229.46     40.03 o 
   3   9   9      780.34      734.57     59.71 o 
   5   9   9     1205.15     1181.29     72.33 o 
 -10  10   9       53.42       36.65     27.83 o 
  -8  10   9       24.21      -12.92     21.76 o 
  -6  10   9      999.44     1055.51     52.97 o 
  -4  10   9     1048.24      967.89     56.85 o 
  -2  10   9      103.91       37.80     26.09 o 
   0  10   9        3.50        8.90     26.40 o 
   2  10   9      689.80      732.47     59.96 o 
   4  10   9     1242.76     1159.45     90.40 o 
  -9  11   9      715.76      783.53     56.76 o 
  -7  11   9      851.23      903.58     49.30 o 
  -5  11   9     1223.60     1183.07     64.03 o 
  -3  11   9     1772.09     1848.22    109.00 o 
  -1  11   9     2967.98     3048.93    102.32 o 
   1  11   9     2884.52     2985.30    141.04 o 
   3  11   9     2913.32     2892.69    183.82 o 
  -8  12   9     1712.23     1771.87     58.43 o 
  -6  12   9        2.41       -1.89     21.90 o 
  -4  12   9       33.15       13.41     26.06 o 
  -2  12   9     1443.32     1552.40     74.05 o 
   0  12   9     4281.38     4195.86    126.45 o 
   2  12   9     1668.25     1633.07     81.38 o 
  -7  13   9      919.80      905.02     52.52 o 
  -5  13   9      554.52      426.90     50.16 o 
  -3  13   9        0.21      -37.11     24.74 o 
  -1  13   9      196.50      149.89     39.12 o 
   1  13   9        0.27      -38.81     25.88 o 
  -6  14   9     5076.86     5311.20    123.75 o 
  -4  14   9     1688.67     1759.78     84.24 o 
  -2  14   9       63.28       29.78     35.06 o 
   0  14   9       96.76       15.55     40.56 o 
 -12   0  10     1991.73     2233.62    137.14 o 
 -10   0  10     3768.55     3728.87    174.35 o 
  -8   0  10     2332.45     2102.25    127.87 o 
  -6   0  10      519.60      559.44     70.79 o 
  -4   0  10      956.47     1008.61     88.92 o 
  -2   0  10     1090.43     1041.25     85.83 o 
   0   0  10     5285.65     5422.35    126.67 o 
   2   0  10     6836.67     6983.32    202.02 o 
   4   0  10     5050.77     6620.66    217.46 o 
   6   0  10     4378.14     5051.12    191.94 o 
 -13   1  10      493.56      458.28     74.21 o 
 -11   1  10     3004.04     3221.10    117.19 o 
  -9   1  10     2164.00     1966.83    105.24 o 
  -7   1  10      860.06      694.45     56.29 o 
  -5   1  10        2.98      -32.45     22.52 o 
  -3   1  10      625.34      617.46     39.45 o 
  -1   1  10     1857.99     1790.99     59.11 o 
   1   1  10     2040.71     1940.47     61.55 o 
   5   1  10     2564.38     3663.86    171.39 o 
 -12   2  10       96.98       92.14     47.75 o 
 -10   2  10        1.79      -19.83     33.71 o 
  -8   2  10     2123.51     2186.01     92.39 o 
  -6   2  10     2949.10     3027.87     80.14 o 
  -4   2  10      982.15      840.18     51.95 o 
  -2   2  10        1.34      -24.24     16.16 o 
   0   2  10      715.84      549.66     37.57 o 
   2   2  10      527.65      515.36     47.81 o 
   4   2  10       43.51      -95.10     63.40 o 
   6   2  10       22.84       15.72     63.13 o 
 -11   3  10     1527.48     1523.37     80.58 o 
  -9   3  10     5355.22     5541.21    119.63 o 
  -7   3  10     2000.70     2140.47     69.37 o 
  -5   3  10     2556.14     2590.31     74.01 o 
  -3   3  10     2855.84     2817.16     76.32 o 
  -1   3  10     6478.42     6784.12    120.41 o 
   1   3  10     2883.02     2725.73     88.94 o 
   3   3  10      560.42      506.39     51.20 o 
   5   3  10     2192.21     3771.05    207.79 o 
 -12   4  10      444.84      426.49     43.80 o 
 -10   4  10     1723.32     1678.38     66.80 o 
  -8   4  10     1104.51     1006.41     52.01 o 
  -6   4  10      548.84      624.14     41.67 o 
  -4   4  10     3526.61     3657.40     89.39 o 
  -2   4  10     1711.21     1716.48     71.51 o 
   0   4  10     1381.38     1223.70     60.49 o 
   2   4  10      697.30      585.90     52.71 o 
   4   4  10     1395.78     1269.45     68.48 o 
   6   4  10     1666.85     2191.10    805.65 o 
 -11   5  10       93.53       49.37     26.85 o 
  -9   5  10      208.54      189.65     34.49 o 
  -7   5  10     1231.68     1169.70     55.10 o 
  -5   5  10      235.75      215.91     32.55 o 
  -3   5  10       15.63      -29.09     23.22 o 
  -1   5  10      954.86      821.53     51.77 o 
   1   5  10      859.87      806.76     95.03 o 
   3   5  10        7.18      -38.62     25.75 o 
   5   5  10       93.92       43.09     31.81 o 
 -12   6  10      122.33      118.54     32.22 o 
 -10   6  10        9.35      -31.93     21.29 o 
  -8   6  10     3941.20     3884.80     98.59 o 
  -6   6  10     6644.24     7008.16    211.93 o 
  -4   6  10     3379.60     3305.26     86.50 o 
  -2   6  10      151.44      148.55     61.18 o 
   0   6  10     3173.05     3065.74    153.73 o 
   2   6  10     3346.27     3306.76    114.31 o 
   4   6  10      865.60      765.34     87.17 o 
 -11   7  10       25.85      -10.31     24.12 o 
  -9   7  10      902.59      949.08     52.07 o 
  -7   7  10     3295.05     3352.05     90.49 o 
  -5   7  10     5321.75     5356.18    114.82 o 
  -3   7  10     1454.01     1343.57     64.81 o 
  -1   7  10     2180.21     2196.23     83.19 o 
   1   7  10     1389.56     1378.91     70.61 o 
   3   7  10      554.27      537.55     56.31 o 
   5   7  10      715.35      709.46     60.90 o 
 -10   8  10       75.15       26.13     27.41 o 
  -8   8  10      136.81      124.80     31.29 o 
  -6   8  10        0.04      -35.15     23.44 o 
  -4   8  10      907.87      831.66     53.02 o 
  -2   8  10      268.18      232.82     38.21 o 
   0   8  10        0.55       -6.43     24.61 o 
   2   8  10      928.78      900.82     60.68 o 
   4   8  10      156.70       85.93     39.00 o 
  -9   9  10      620.37      620.17     86.84 o 
  -7   9  10      104.09       39.46     25.50 o 
  -5   9  10      185.22      116.35     27.84 o 
  -3   9  10     1037.13     1147.21     84.96 o 
  -1   9  10     1387.95     1419.30     71.99 o 
   1   9  10     2845.55     2773.95    112.43 o 
   3   9  10     1879.55     1798.19    107.99 o 
  -8  10  10     1022.61     1078.31     56.42 o 
  -6  10  10      876.52      858.81     93.15 o 
  -4  10  10      484.69      518.23     48.46 o 
  -2  10  10      422.45      427.58     49.30 o 
   0  10  10     3288.69     3437.52    114.24 o 
   2  10  10     3873.35     3845.24    123.98 o 
  -7  11  10      336.47      362.74     52.27 o 
  -5  11  10      173.65      122.31     35.73 o 
  -3  11  10      651.49      571.19     65.08 o 
  -1  11  10        0.14      -38.28     25.52 o 
   1  11  10      673.90      643.95     63.02 o 
  -6  12  10     1349.07     1317.29     60.54 o 
  -4  12  10     1862.58     2052.72    115.72 o 
  -2  12  10      785.89      744.18     60.66 o 
   0  12  10       98.21      -11.62     35.03 o 
  -3  13  10     2230.99     2345.07     97.87 o 
 -11   1  11     1401.24     1605.41     85.34 o 
  -9   1  11     1269.27     1144.46     74.36 o 
  -7   1  11      656.72      645.47     66.76 o 
  -5   1  11     2351.16     2341.36     95.45 o 
  -3   1  11     1499.43     1468.83     75.74 o 
  -1   1  11     1311.04     1083.28     67.72 o 
   3   1  11     1881.40     1644.89    115.65 o 
 -10   2  11     1183.70     1081.33     71.45 o 
  -8   2  11     4866.69     5382.80    155.66 o 
  -6   2  11     4234.16     4328.79    133.20 o 
  -4   2  11        8.78      -41.53     28.11 o 
  -2   2  11      110.27       95.37     37.30 o 
   0   2  11     2649.67     2617.50    121.43 o 
   2   2  11     2939.46     2767.15    122.84 o 
   4   2  11     2811.03     3850.74   1995.60 o 
 -11   3  11       12.53      -47.24     31.49 o 
  -9   3  11     1115.63     1108.63     73.36 o 
  -7   3  11     1197.92     1063.88     83.41 o 
  -5   3  11      582.62      525.09     44.59 o 
  -3   3  11     1171.01     1028.56     52.36 o 
  -1   3  11      220.57      125.86     50.50 o 
   1   3  11      416.21      349.89     46.05 o 
   3   3  11      199.46      110.74     36.89 o 
 -10   4  11       86.86       30.66     35.55 o 
  -8   4  11      197.16      128.96     31.62 o 
  -6   4  11     2650.15     2735.42     82.01 o 
  -4   4  11     4414.77     4671.29    107.59 o 
  -2   4  11     1501.16     1287.37     71.22 o 
   0   4  11      456.82      289.73     60.31 o 
   2   4  11     1147.43     1050.26     62.97 o 
   4   4  11      832.64      625.93     88.52 o 
  -9   5  11      272.04      232.74     35.78 o 
  -7   5  11      575.46      550.56     61.00 o 
  -5   5  11     7570.59     7666.10    146.15 o 
  -3   5  11     4158.25     4548.42    132.65 o 
  -1   5  11     3604.00     3393.34    146.54 o 
   1   5  11     1004.84      924.96     58.37 o 
   3   5  11      970.75      921.42     61.77 o 
 -10   6  11       82.61       68.17     27.80 o 
  -8   6  11      312.10      283.31     38.20 o 
  -6   6  11     1159.48     1138.15     56.82 o 
  -4   6  11      420.56      418.80     55.30 o 
  -2   6  11     1741.13     1750.06    109.20 o 
   0   6  11      728.64      656.77     53.21 o 
   2   6  11       56.42       40.53     31.36 o 
  -9   7  11      358.69      345.74     39.53 o 
  -7   7  11      234.94      211.54     34.53 o 
  -5   7  11      385.76      466.14    140.57 o 
  -3   7  11     1371.46     1234.81     97.25 o 
  -1   7  11       80.16       62.15     32.99 o 
   1   7  11      131.34       92.22     37.61 o 
  -8   8  11      435.12      446.90     42.72 o 
  -6   8  11      897.14      906.70     65.25 o 
  -4   8  11     1755.20     1745.03     86.74 o 
  -2   8  11     1070.65      946.67     78.31 o 
   0   8  11     1560.22     1598.47     76.83 o 
  -7   9  11      153.72      123.20     38.07 o 
  -5   9  11     1436.85     1240.45    105.71 o 
  -3   9  11      162.89      184.37     42.78 o 
  -1   9  11      674.90      608.73     60.85 o 
  -6  10  11       61.25       23.71     34.11 o 
  -4  10  11       60.71       33.85     42.85 o 
  -2  10  11       52.76       46.66     31.02 o 
  -8   0  12     1810.45     2059.54    136.74 o 
  -6   0  12     2570.42     2613.21    150.71 o 
  -4   0  12     1101.22     1106.53    101.28 o 
  -2   0  12     1169.32     1182.83    101.68 o 
   0   0  12      253.30      220.96     64.34 o 
  -9   1  12      109.57       81.94     40.68 o 
  -7   1  12      755.97      676.16     67.16 o 
  -5   1  12     2212.77     2235.68     98.85 o 
  -3   1  12      247.39      266.60     46.62 o 
  -1   1  12       24.64       25.70     33.92 o 
   1   1  12        1.80      -47.01     45.80 o 
  -8   2  12       92.46       38.54     37.16 o 
  -6   2  12        8.17      -17.94     33.11 o 
  -4   2  12       85.81       64.48     37.18 o 
  -2   2  12     1884.45     1858.58     87.03 o 
   0   2  12     1225.30     1315.67    113.37 o 
  -7   3  12      520.10      500.74     58.63 o 
  -5   3  12     3788.24     3923.40    129.88 o 
  -3   3  12     4201.65     4217.87    133.12 o 
  -1   3  12     1495.86     1414.13    116.59 o 
  -8   4  12      107.53      110.35     44.80 o 
  -6   4  12     1292.41     1372.50     82.34 o 
  -4   4  12     1117.84     1071.43     69.82 o 
  -2   4  12     1379.49     1242.78     72.16 o 
   0   4  12      457.94      465.69     70.38 o 
  -7   5  12       24.69      -12.18     30.69 o 
  -5   5  12        0.09      -12.96     22.83 o 
  -3   5  12      103.58       61.21     42.58 o 
  -1   5  12      272.75      291.74     62.73 o 
  -6   6  12      312.04      320.26     68.33 o 
  -4   6  12       26.30        6.07     33.13 o 
  -2   6  12     3383.22     3321.48    153.26 o 
  -3   7  12     1656.21     1688.15     86.73 o 
                                                 
